# Supplementary material for: CLCA2 expression is associated with survival among African American women with triple negative breast cancer
Source: PLoS One. 2020 Apr 16;15(4):e0231712. doi: 10.1371/journal.pone.0231712 (PMC7161959; doi:10.1371/journal.pone.0231712)
Supplement: S1 Table — (XLSX) [file pone.0231712.s001.xlsx]

## Sheet: Sheet1
Table S1. Associations between 27,016 annotated genes and survival in the Detroit AA cohort
Probe	Gene symbol	HR	SE	Nominal P-value	FDR-adjusted P-value
16666755	CLCA2	1.5617	0.0887537	5.09809e-07	0.013773
16755826	SPIC	1.47178	0.080859	1.75665e-06	0.0220866
16802160	MIR4311	1.585	0.0977462	2.45262e-06	0.0220866
16793190	WDHD1	1.90254	0.157023	4.20116e-05	0.283746
17110086	RPGR	0.559806	0.157036	0.000220334	0.94623
16766479	STAC3	1.64223	0.135844	0.000260556	0.94623
16991221	SLC36A1	1.67704	0.141622	0.000261466	0.94623
16937612	LINC00852	0.589618	0.146844	0.000321205	0.94623
16851824	MEP1B	1.59891	0.13207	0.000380055	0.94623
16785769	EXD2	1.64224	0.139652	0.000382163	0.94623
16926111	CBS	1.60468	0.133281	0.000387679	0.94623
17055447	MEOX2	0.524992	0.182697	0.000420298	0.94623
16927363	POM121L4P	0.569022	0.163988	0.000585455	0.999793
16758536	ARL6IP4	1.53173	0.124153	0.00059372	0.999793
16708668	RPARP-AS1	1.54223	0.126712	0.000628548	0.999793
16793024	ERO1L	1.53354	0.126211	0.000704547	0.999793
16858040	RDH8	1.45512	0.11137	0.000757388	0.999793
16820249	PARD6A	1.59656	0.139836	0.000820692	0.999793
16754536	SYT1	1.57723	0.136527	0.000845176	0.999793
16766137	TIMELESS	1.56428	0.136492	0.00104524	0.999793
16743751	MMP12	1.3988	0.102783	0.00109366	0.999793
16939592	TRAK1	0.597942	0.159445	0.00125832	0.999793
17043843	TSPAN13	1.6114	0.148117	0.00127696	0.999793
16890326	LOC101928020	0.556461	0.182025	0.00128102	0.999793
16781976	YME1L1	0.626216	0.147025	0.0014548	0.999793
16724269	CREB3L1	1.61197	0.150501	0.0015117	0.999793
16887420	MYO3B	1.47718	0.123544	0.00158922	0.999793
17098037	GGTA1P	0.590074	0.167137	0.00159878	0.999793
16856812	THOP1	1.51363	0.131606	0.00163474	0.999793
16842436	CCDC144NL	1.50397	0.129681	0.00164947	0.999793
16836277	PCTP	0.616236	0.154073	0.00167688	0.999793
16993088	GRK6	1.44734	0.117731	0.00168697	0.999793
17096561	LOC101928438	0.619884	0.152535	0.0017175	0.999793
16864849	ZNF528	0.644578	0.140101	0.0017209	0.999793
17046105	VSTM2A	1.51148	0.131839	0.00172856	0.999793
16869740	ILVBL	1.42874	0.114995	0.00191774	0.999793
16728227	MYEOV	1.4027	0.109282	0.00195784	0.999793
16754880	ALX1	1.49245	0.129491	0.00198637	0.999793
17052417	TAS2R4	0.620314	0.15479	0.00203545	0.999793
16816806	SDR42E2	1.49065	0.12964	0.00207404	0.999793
16956260	SHQ1	0.622966	0.154839	0.00223949	0.999793
16798587	WHAMMP2	1.50567	0.13446	0.00233798	0.999793
16697686	ZNF281	1.41316	0.113814	0.00237734	0.999793
17052078	LOC100130880	0.666095	0.134009	0.00242887	0.999793
16794815	RPS6KL1	1.47987	0.129314	0.00243742	0.999793
16993611	TRIM41	1.44403	0.121265	0.00244512	0.999793
16842403	LGALS9B	1.51964	0.138283	0.00247647	0.999793
16839462	RILP	1.47015	0.127468	0.00250092	0.999793
16968938	GRID2	1.47611	0.129107	0.00255982	0.999793
17012721	EYA4	1.51481	0.137946	0.00260823	0.999793
16989496	TGFBI	1.54148	0.14407	0.00266724	0.999793
16977820	HSD17B11	1.53083	0.142013	0.00271392	0.999793
17056984	INHBA	1.44599	0.12344	0.00281166	0.999793
17067393	PNOC	0.655059	0.141671	0.00282642	0.999793
16895337	POMC	1.51214	0.139634	0.00306126	0.999793
16870200	BST2	1.44176	0.123549	0.00306325	0.999793
16816424	SYT17	1.44283	0.123936	0.00309607	0.999793
16761820	MGP	0.641478	0.150115	0.00310043	0.999793
17117815	FLJ21369	0.632388	0.155052	0.00312194	0.999793
16890837	SLC11A1	1.42649	0.12032	0.00315421	0.999793
16817790	ALDOA	1.46682	0.129888	0.00318337	0.999793
16815425	ZNF75A	1.46928	0.130722	0.00324603	0.999793
17009333	SLC25A27	0.616567	0.164385	0.00326296	0.999793
17064791	CNPY1	1.45385	0.127501	0.00333545	0.999793
16951357	TBC1D5	0.66685	0.138105	0.00334685	0.999793
17092268	GLDC	1.4792	0.133528	0.00336782	0.999793
16826966	SNORA46	0.647674	0.148197	0.00337858	0.999793
16716895	ENTPD1-AS1	0.622883	0.161633	0.00340238	0.999793
16957675	LSAMP	1.45311	0.127836	0.00346308	0.999793
16824588	GP2	1.48014	0.134536	0.00355981	0.999793
16909949	HES6	1.45919	0.129672	0.00356655	0.999793
16839606	MNT	0.666636	0.139472	0.00364363	0.999793
16973832	LRPAP1	0.64448	0.151399	0.0037117	0.999793
17055828	IGF2BP3	1.41295	0.11925	0.00374646	0.999793
16829758	EMC6	1.48825	0.13726	0.00377106	0.999793
17052677	TRBJ2-4	1.424	0.12211	0.00379538	0.999793
16996070	LOC642366	1.33642	0.100207	0.00380461	0.999793
16742086	PGM2L1	1.44582	0.127527	0.00384075	0.999793
16876177	ZBTB45	1.6167	0.166633	0.0039404	0.999793
16961501	TNIK	1.3756	0.11062	0.00394228	0.999793
17090688	GTF3C5	1.45725	0.130723	0.00396973	0.999793
16776103	ZIC2	1.46516	0.132713	0.00400037	0.999793
16834154	KRTAP9-4	1.49151	0.13894	0.00400967	0.999793
16677913	DEGS1	1.40567	0.118456	0.00404501	0.999793
16831217	MIR744	0.629934	0.160829	0.00405961	0.999793
16763577	SLC38A4	1.46445	0.133258	0.00420014	0.999793
16693259	THEM4	0.643222	0.154146	0.00420122	0.999793
16740037	MAP4K2	0.668982	0.140671	0.00426706	0.999793
16934140	PRR14L	1.43544	0.126681	0.00432493	0.999793
17075553	STC1	1.41819	0.122517	0.0043485	0.999793
16830041	ZFP3	0.662441	0.144754	0.00444128	0.999793
16859919	ARMC6	1.39587	0.117366	0.00448742	0.999793
17044300	RPS2P32	1.49209	0.140913	0.00451309	0.999793
16999870	SHROOM1	1.36438	0.109467	0.00453542	0.999793
16779766	KLF12	0.622094	0.167829	0.00468012	0.999793
16901009	TXNDC9	1.45295	0.132146	0.0046966	0.999793
16950672	GHRL	0.688599	0.132016	0.00471106	0.999793
16842472	TMEM11	1.38436	0.115234	0.00476631	0.999793
17082207	TSTA3	1.45883	0.133865	0.00478724	0.999793
16875599	TNNT1	1.42895	0.126605	0.00481245	0.999793
16785086	SNAPC1	1.46338	0.135056	0.00481415	0.999793
16755351	CFAP54	0.636243	0.160466	0.00483426	0.999793
16984365	GHR	1.52008	0.148866	0.00490815	0.999793
16957636	ZBTB20	0.639317	0.159048	0.0049128	0.999793
16677133	TRAF5	0.63149	0.163553	0.00494594	0.999793
16989423	C5orf66	1.4789	0.139543	0.00504516	0.999793
16660038	PADI3	1.43405	0.128662	0.00507978	0.999793
16875754	IL11	1.46385	0.136102	0.0051121	0.999793
16667881	AMY1A	0.587437	0.190111	0.00513723	0.999793
16871403	SBSN	1.38802	0.117427	0.00523575	0.999793
16961466	RPL22L1	1.40555	0.121957	0.00524875	0.999793
17092842	IFNA14	1.36364	0.111231	0.00529664	0.999793
16785646	PLEKHH1	1.48912	0.142867	0.00531842	0.999793
16827996	CMTR2	0.672514	0.142417	0.00534113	0.999793
16768270	KITLG	1.38002	0.115682	0.00536357	0.999793
16832649	CRYBA1	0.666606	0.145657	0.0053639	0.999793
17044046	RPL23P8	1.43177	0.128983	0.00539247	0.999793
16758879	BRI3BP	1.42012	0.126068	0.00539948	0.999793
16775797	RNU4ATAC3P	1.51084	0.148354	0.00540855	0.999793
16911550	MACROD2	0.649446	0.15538	0.00547062	0.999793
16912401	MYLK2	1.43456	0.12991	0.00547388	0.999793
17020918	COX7A2	1.48983	0.143615	0.00550431	0.999793
16896003	LOC100505716	0.686461	0.135545	0.00551147	0.999793
16797326	LOC100507437	1.49782	0.145764	0.0055769	0.999793
16937024	BHLHE40	1.41598	0.125588	0.0056131	0.999793
16678886	SLC35F3	0.667422	0.146017	0.00562166	0.999793
17109301	ACE2	1.36024	0.111515	0.00579955	0.999793
17054190	LINC00689	1.44223	0.132774	0.00581574	0.999793
16792287	FBXO33	1.50076	0.147224	0.00582426	0.999793
17058557	STX1A	1.42722	0.129064	0.00584744	0.999793
16821367	HSD17B2	1.36611	0.113226	0.00586452	0.999793
17109170	GPM6B	0.634745	0.165058	0.00589112	0.999793
17000746	SRA1	1.42054	0.127611	0.00594477	0.999793
17020118	ICK	0.64962	0.156876	0.00596428	0.999793
16894824	OSR1	0.602674	0.184202	0.00597695	0.999793
16856249	MISP	1.37007	0.114722	0.00605884	0.999793
16681095	GPR153	0.646708	0.15887	0.00607866	0.999793
16720331	LOC100506518	0.655203	0.154131	0.00608465	0.999793
16959868	ATP1B3-AS1	0.632578	0.167029	0.00611127	0.999793
16743955	KBTBD3	1.33248	0.104844	0.00618599	0.999793
16691776	LOC100996920	0.60451	0.184052	0.00624282	0.999793
16850672	DLGAP1-AS5	0.64648	0.159514	0.00624496	0.999793
16901068	AFF3	0.609858	0.1809	0.00626246	0.999793
16852052	KIAA1328	0.665287	0.149221	0.0063125	0.999793
16991418	MIR378H	0.645371	0.160399	0.00632858	0.999793
16738897	SLC15A3	1.44273	0.134557	0.00644879	0.999793
17003124	HK3	1.39595	0.122505	0.00647003	0.999793
16678532	TMEM78	1.44433	0.135068	0.00649036	0.999793
16665674	AK4	1.44585	0.135456	0.00649093	0.999793
16787878	SERPINA5	1.47648	0.14323	0.0065177	0.999793
17016415	LOC285819	0.67453	0.144845	0.00656074	0.999793
16921123	TCFL5	1.4772	0.143533	0.00656421	0.999793
17008179	FLJ45825	0.633009	0.168438	0.00663209	0.999793
16761518	TAS2R31	0.614256	0.179649	0.00667254	0.999793
16963028	XXYLT1	1.43171	0.132345	0.00669588	0.999793
16824810	CRYM	1.57431	0.167488	0.00673759	0.999793
16885041	PTPN4	0.673395	0.146053	0.00678123	0.999793
16887936	HOXD10	1.51639	0.153945	0.00684261	0.999793
16745767	TMEM218	0.669287	0.148629	0.0068998	0.999793
16942525	SUCLG2-AS1	0.653622	0.157411	0.00690518	0.999793
17085196	ANKRD20A2	0.599973	0.189226	0.00693819	0.999793
16795664	FOXN3	0.607247	0.184952	0.00699622	0.999793
17009093	VEGFA	1.49806	0.150306	0.00716657	0.999793
17019103	PGC	1.32591	0.104944	0.00718556	0.999793
16747712	C1RL-AS1	1.44624	0.137415	0.00725186	0.999793
16866203	ZNF135	0.646147	0.1627	0.00726932	0.999793
17014906	FAM120B	0.664054	0.152585	0.00729588	0.999793
16845404	LINC00910	1.38772	0.122721	0.00758592	0.999793
16868356	OR7G3	1.45509	0.140652	0.00766174	0.999793
16741120	TBX10	1.24326	0.0816727	0.00767712	0.999793
16742638	KCTD21	0.669304	0.150754	0.0077358	0.999793
16970971	IL15	1.35948	0.115406	0.00778921	0.999793
16789899	TTC5	0.666595	0.152429	0.00779697	0.999793
17002304	RNF145	1.46087	0.142626	0.00787128	0.999793
17101739	CA5B	0.653373	0.160168	0.00787794	0.999793
16686910	BEND5	1.34133	0.110533	0.00788938	0.999793
16818580	RNA5SP415	1.47169	0.145552	0.00793573	0.999793
16943009	NSUN3	0.651894	0.16121	0.00795129	0.999793
16950825	TIMP4	0.615951	0.182601	0.00795912	0.999793
16850668	DLGAP1-AS3	0.658048	0.1577	0.0079632	0.999793
16993638	TRIM52-AS1	1.47929	0.147589	0.00797649	0.999793
17089233	GARNL3	0.68165	0.144504	0.00799926	0.999793
17022614	GSTM2P1	1.42002	0.132283	0.00802676	0.999793
16998515	LOC100133050	0.60422	0.190081	0.00803629	0.999793
17053092	ZNF783	1.36706	0.117995	0.00805442	0.999793
16909958	PER2	0.631468	0.173619	0.00810167	0.999793
16976827	CXCL5	1.40737	0.129176	0.00815966	0.999793
16907784	KANSL1L	0.679333	0.146234	0.00819315	0.999793
16779369	NEK3	0.679547	0.14614	0.00820412	0.999793
16900931	TSGA10	0.652769	0.161361	0.00820904	0.999793
16759324	MMP17	1.39	0.124657	0.00824917	0.999793
17005488	HIST1H2BA	1.32769	0.107301	0.00825257	0.999793
16778918	KRTAP21-1	0.486081	0.273626	0.00837987	0.999793
16835042	KANSL1-AS1	0.660679	0.157313	0.00841892	0.999793
17076063	GSR	1.3973	0.126985	0.00842616	0.999793
16992096	SPDL1	1.39634	0.126735	0.00843232	0.999793
17056857	TRGV1	0.562121	0.218683	0.00843542	0.999793
16788534	MIR127	1.46732	0.145599	0.0084499	0.999793
17118388	LOC100129999	0.657111	0.159474	0.00846258	0.999793
16870802	ZNF708	0.666877	0.153896	0.00847275	0.999793
16664406	CYP4Z1	1.27451	0.092304	0.00859312	0.999793
16905145	MLK7-AS1	1.42119	0.13378	0.00860365	0.999793
16765832	WIBG	1.41684	0.132689	0.00864221	0.999793
17050765	KCND2	1.40309	0.128991	0.00864949	0.999793
17117470	LOC100506255	0.673796	0.150545	0.00872463	0.999793
16834628	MIR2117	1.41139	0.131625	0.00884793	0.999793
16996089	MOCS2	1.44912	0.141727	0.0088601	0.999793
16939739	ACKR2	1.37531	0.12177	0.00886861	0.999793
16722544	MRGPRX3	0.676765	0.14928	0.00891166	0.999793
16864651	SIGLEC7	1.40829	0.130916	0.00891708	0.999793
17051553	CPA4	1.3795	0.123082	0.00895129	0.999793
17049237	PVRIG	0.677582	0.148923	0.00895968	0.999793
16855127	SMAD7	1.39996	0.128774	0.00898384	0.999793
16662664	MANEAL	1.41436	0.132753	0.00901571	0.999793
17048984	ZNF655	0.701782	0.13563	0.00902767	0.999793
16664218	TSPAN1	1.32111	0.106698	0.00905618	0.999793
16862563	CEACAM6	1.33303	0.110279	0.00914508	0.999793
17117742	MAGOH2	0.669348	0.154062	0.00916659	0.999793
16721244	OR52D1	1.42271	0.135331	0.00918223	0.999793
16760736	RBP5	1.37833	0.123176	0.00918803	0.999793
16715219	CDH23-AS1	1.40775	0.131353	0.00922471	0.999793
16738922	VPS37C	1.38447	0.125037	0.00927356	0.999793
17021281	CEP162	0.684165	0.146153	0.00940485	0.999793
16817692	MVP	1.47334	0.149284	0.00943346	0.999793
17112187	MIR421	0.673073	0.152604	0.00947803	0.999793
16751928	HOXC4	1.45842	0.145704	0.00960177	0.999793
16847343	WFDC21P	1.32453	0.108562	0.00962798	0.999793
16838107	METTL23	0.657102	0.162209	0.00963304	0.999793
17107632	MAGEA8	1.40295	0.13107	0.00978898	0.999793
16681924	PRAMEF14	0.651117	0.16612	0.0097982	0.999793
17050733	CFTR	1.41212	0.133699	0.0098488	0.999793
17010715	CYB5R4	0.634006	0.176629	0.00988082	0.999793
16992897	TSPAN17	1.45509	0.145428	0.00990716	0.999793
16942311	C3orf14	0.676065	0.151825	0.00992579	0.999793
16827483	PSMB10	1.40946	0.133206	0.00998105	0.999793
17016043	MBOAT1	0.663904	0.15914	0.0100544	0.999793
16756447	BTBD11	1.38682	0.127068	0.0100675	0.999793
16840965	KRBA2	0.683173	0.148072	0.0100788	0.999793
16801941	SNX1	0.64345	0.171415	0.010106	0.999793
16734240	TOLLIP	1.37242	0.123286	0.0102335	0.999793
16952031	CLASP2	0.699676	0.139102	0.0102452	0.999793
16695791	RGS5	0.649924	0.167962	0.010304	0.999793
17011562	CCDC162P	0.700623	0.138705	0.0103159	0.999793
16951949	CNOT10-AS1	0.69355	0.142832	0.010408	0.999793
16879174	QPCT	0.672888	0.154696	0.0104373	0.999793
16864141	RPL13A	1.42061	0.137166	0.0104795	0.999793
17047045	LIMK1	1.38574	0.127488	0.0105002	0.999793
16877637	UBXN2A	0.690215	0.144944	0.0105308	0.999793
17056837	TARP	0.662547	0.161027	0.0105734	0.999793
16787540	CPSF2	1.44512	0.144057	0.0105927	0.999793
16755928	PARPBP	1.43764	0.142084	0.0106228	0.999793
16693187	TDRKH	0.679479	0.15139	0.0106938	0.999793
16879094	VIT	0.640644	0.174491	0.0107139	0.999793
16983152	SNHG18	1.36314	0.121459	0.0107543	0.999793
17091219	GPSM1	1.39195	0.129686	0.010771	0.999793
17042681	FAM20C	1.40224	0.132659	0.0108218	0.999793
16708419	KAZALD1	1.41947	0.137538	0.0108703	0.999793
16827353	ZDHHC1	1.45882	0.148333	0.0109016	0.999793
17082258	MIR4664	1.39291	0.130306	0.0109835	0.999793
16699091	FAM71A	0.6787	0.152399	0.0109851	0.999793
17092421	MPDZ	0.692934	0.144546	0.0111573	0.999793
17054273	PRKAR1B	1.4163	0.137172	0.0111705	0.999793
16933252	LOC100128531	0.682718	0.150427	0.0111722	0.999793
16822953	NTHL1	1.45474	0.147744	0.0111808	0.999793
17118366	DDX11L2	1.40487	0.134019	0.0111953	0.999793
16809645	MIR628	0.653015	0.168011	0.0111973	0.999793
16918662	MMP24-AS1	0.664156	0.161473	0.0112637	0.999793
16757687	RFC5	1.40626	0.134566	0.0112898	0.999793
16758242	BCL7A	1.44187	0.14448	0.0113147	0.999793
16864275	CPT1C	1.41809	0.138068	0.0114069	0.999793
16850363	KANSL1-AS1	0.681444	0.151718	0.0114717	0.999793
16796919	ANKRD9	1.37939	0.127246	0.01148	0.999793
16798426	SNORD115-41	1.43682	0.143459	0.0115246	0.999793
16956353	LOC285300	1.33426	0.114341	0.0116667	0.999793
17070426	CA13	0.64245	0.175456	0.0116755	0.999793
17090917	RXRA	1.40656	0.135419	0.0117622	0.999793
16955155	SELK	0.68738	0.148805	0.0117623	0.999793
16702982	MALRD1	0.663494	0.162916	0.0117999	0.999793
16766294	NACA	1.47052	0.153181	0.0118224	0.999793
16747570	ENO2	1.4189	0.139052	0.0118618	0.999793
16807519	RHOV	1.45376	0.148716	0.0118727	0.999793
16939897	ZKSCAN7	0.686809	0.149358	0.0118886	0.999793
16817034	CHP2	1.32177	0.110923	0.0119029	0.999793
16906571	STAT4	0.646809	0.173281	0.0119222	0.999793
16989897	CXXC5	1.43823	0.144543	0.0119285	0.999793
16751815	PRR13	1.40441	0.13515	0.0119739	0.999793
17113582	CXorf56	1.40039	0.134073	0.0120163	0.999793
16955754	THOC7	0.704664	0.139404	0.0120415	0.999793
16779525	MIR1297	1.37499	0.126837	0.0120507	0.999793
17101990	CNKSR2	0.645175	0.174646	0.012098	0.999793
16707030	PTEN	0.69598	0.144471	0.0121177	0.999793
17018747	MDGA1	1.39944	0.134089	0.0121996	0.999793
16866221	ZNF274	0.699208	0.142787	0.0122148	0.999793
16943789	CD96	0.603195	0.201817	0.0122512	0.999793
16915070	FAM209B	1.33729	0.116077	0.0122831	0.999793
17012342	HINT3	0.657629	0.167415	0.0122992	0.999793
16865046	MIR518F	1.35823	0.122312	0.0123038	0.999793
16938989	ITGA9	0.647043	0.174042	0.0123716	0.999793
16957479	CFAP44	0.699043	0.143336	0.0124921	0.999793
16690151	DPH5	0.67398	0.157956	0.0124941	0.999793
16960560	P2RY14	0.662161	0.165179	0.0125689	0.999793
16856463	STK11	0.673716	0.158372	0.012639	0.999793
17083052	KANK1	0.594166	0.208827	0.0126684	0.999793
16851486	LAMA3	1.3378	0.116804	0.0127167	0.999793
16748015	A2ML1	0.621611	0.190836	0.0127258	0.999793
16721652	OR10AB1P	0.683117	0.15299	0.0127403	0.999793
16918407	SNTA1	0.688468	0.149885	0.0127565	0.999793
16746904	TULP3	0.677335	0.156523	0.0128093	0.999793
16938763	PDCD6IP	0.683076	0.153157	0.0128241	0.999793
17106526	LONRF3	1.4219	0.141475	0.0128458	0.999793
16864774	ZNF350-AS1	1.3716	0.127052	0.0128831	0.999793
17059872	SGCE	0.678797	0.155785	0.0128836	0.999793
16945625	NEK11	0.693655	0.147142	0.0129224	0.999793
17082810	LRRC24	1.3385	0.117362	0.0129837	0.999793
16956897	SENP7	0.679051	0.155843	0.0130044	0.999793
17087028	LOC100132077	0.696141	0.145864	0.0130225	0.999793
17044516	HOXA-AS4	1.35569	0.122627	0.0130795	0.999793
16776017	DOCK9-AS1	0.631682	0.185244	0.0131455	0.999793
16876200	MZF1	1.38257	0.130805	0.0132658	0.999793
17088462	PAPPA	1.30409	0.107246	0.0132995	0.999793
16902448	ERCC3	0.695373	0.146799	0.0133291	0.999793
16839019	SLC16A3	1.36509	0.125824	0.0133815	0.999793
17010273	KCNQ5-IT1	0.583988	0.217476	0.0133886	0.999793
17060592	C7orf61	1.33703	0.117588	0.0135094	0.999793
16898858	CD207	1.35987	0.12457	0.0136019	0.999793
16725735	FEN1	1.41855	0.141739	0.0136348	0.999793
16767851	E2F7	1.40713	0.13852	0.0136738	0.999793
17043049	TTYH3	1.4179	0.14166	0.0137054	0.999793
17012100	PLN	0.685926	0.15303	0.0137598	0.999793
17037689	HCG9	1.30194	0.107109	0.0137629	0.999793
17004214	GMDS	0.678131	0.1577	0.0137782	0.999793
16909021	SERPINE2	0.688679	0.151475	0.013804	0.999793
16699066	TMEM206	0.693211	0.148835	0.0138197	0.999793
16927684	MIR130B	0.709905	0.139245	0.0138711	0.999793
16718317	XPNPEP1	1.39637	0.135728	0.0138974	0.999793
16809915	HSP90AB4P	1.33012	0.116115	0.0140177	0.999793
16871784	LOC284412	0.681042	0.156555	0.0141415	0.999793
17088959	GPR144	1.31091	0.110381	0.0141823	0.999793
16990920	GRPEL2	1.41516	0.141643	0.0142248	0.999793
16817839	SLX1A-SULT1A3	1.36323	0.126422	0.0142477	0.999793
16806178	MIR4715	1.38129	0.131851	0.0142915	0.999793
16673104	HSD17B7	0.685262	0.15439	0.0143635	0.999793
17002052	FAXDC2	0.689442	0.151924	0.0143747	0.999793
16803165	GOLGA6A	1.33726	0.118744	0.0143864	0.999793
17071669	RIMS2	1.2862	0.102905	0.0144513	0.999793
16717412	DNMBP	1.35603	0.124551	0.0144749	0.999793
17020620	LMBRD1	0.68268	0.156123	0.0144827	0.999793
17077723	CYP7B1	0.683549	0.155661	0.0145196	0.999793
16995140	RAD1	1.35202	0.123468	0.0145765	0.999793
17003096	GPRIN1	1.40813	0.140184	0.014626	0.999793
16790659	PSMB5	1.3316	0.117328	0.014651	0.999793
17108931	HDHD1	1.43086	0.146784	0.0146544	0.999793
16678949	RNY4P16	1.44123	0.149798	0.0146897	0.999793
16673251	MGST3	0.672034	0.163113	0.0148249	0.999793
16843480	MMP28	1.37387	0.130371	0.0148348	0.999793
16977892	PPM1K	0.681713	0.157292	0.0148549	0.999793
17012559	AKAP7	0.632561	0.18805	0.0148752	0.999793
16948675	EIF2B5	0.704833	0.143682	0.0149124	0.999793
17117835	LOC100131373	1.37677	0.131372	0.01494	0.999793
16985688	MARVELD2	1.44919	0.152541	0.0150093	0.999793
16916161	MIR941-1	1.4345	0.148415	0.0150513	0.999793
16889819	CTLA4	0.684638	0.155853	0.0150605	0.999793
16765809	MMP19	0.621597	0.195625	0.0150791	0.999793
16813900	SNRPA1	1.39342	0.136565	0.0151262	0.999793
16902879	MIR4784	0.662505	0.169492	0.0151328	0.999793
16889411	CFLAR	0.67991	0.158937	0.01521	0.999793
16741423	ANO1-AS1	0.677879	0.160292	0.015288	0.999793
16863551	SAE1	1.40372	0.139903	0.0153502	0.999793
17101048	LINC00685	0.696797	0.149077	0.0153794	0.999793
17115837	LINC00685	0.696797	0.149077	0.0153794	0.999793
16976468	TMPRSS11F	1.3722	0.130642	0.0154357	0.999793
16971086	LOC101927636	1.43312	0.1486	0.0154513	0.999793
16794295	ADAM21P1	1.31972	0.114576	0.0154648	0.999793
16665833	MIR3117	1.34614	0.122786	0.0154864	0.999793
16766719	METTL1	1.27567	0.100639	0.0155522	0.999793
16904270	MXRA7	0.703622	0.145327	0.0155722	0.999793
16672006	PMF1-BGLAP	0.719459	0.136151	0.0155931	0.999793
16715361	P4HA1	1.38024	0.133269	0.0156017	0.999793
16865925	ZFP28	0.70507	0.14461	0.015668	0.999793
16960682	GPR149	1.38499	0.134778	0.0156693	0.999793
17072523	MIR4662A	1.3485	0.12376	0.0156962	0.999793
16786567	ZC2HC1C	0.722089	0.134811	0.0157234	0.999793
16950609	CIDEC	0.681231	0.158963	0.0157468	0.999793
16840448	LOC100506713	0.680735	0.159267	0.0157483	0.999793
16871586	CLIP3	1.3639	0.128551	0.0157688	0.999793
17091128	PAEP	1.3415	0.121767	0.015833	0.999793
16833441	ZNHIT3	1.44358	0.152184	0.015848	0.999793
16817883	ITGAL	0.674492	0.163322	0.0159017	0.999793
16707096	LIPN	0.710829	0.141566	0.0159062	0.999793
16973493	TMED11P	0.663531	0.170141	0.0159165	0.999793
17005215	RNA5SP205	0.666754	0.168138	0.0159206	0.999793
16750398	LOC100288798	1.38004	0.133935	0.0161737	0.999793
16686401	MUTYH	1.39641	0.138864	0.016192	0.999793
17099731	C9orf116	1.36751	0.130244	0.0162569	0.999793
16991654	LOC101927740	0.702608	0.146953	0.0163132	0.999793
16781881	TRAV13-2	0.703427	0.1465	0.0163372	0.999793
17095686	AUH	0.671698	0.16573	0.0163426	0.999793
16767270	MDM1	0.692023	0.153369	0.0163808	0.999793
16934671	TST	1.37292	0.132055	0.0163934	0.999793
16995097	C1QTNF3-AMACR	1.37626	0.133121	0.0164354	0.999793
16725227	MS4A14	1.4018	0.140873	0.0165027	0.999793
16933398	CRYBB1	1.35288	0.12611	0.0165476	0.999793
16917602	RBBP9	0.686305	0.157153	0.0166053	0.999793
17001879	SLC36A2	1.42968	0.149339	0.016687	0.999793
16823624	SEPT12	1.34348	0.123389	0.0167135	0.999793
16874731	KLK10	0.727882	0.132856	0.0168173	0.999793
16693482	S100A14	1.41297	0.144624	0.0168351	0.999793
16852091	LINC01477	1.40545	0.142428	0.0168619	0.999793
16701841	PFKP	1.41779	0.146091	0.0168658	0.999793
17082976	PGM5-AS1	1.45059	0.155691	0.0168871	0.999793
16989130	UQCRQ	1.3875	0.137147	0.0169421	0.999793
16849047	EVPL	1.38228	0.135583	0.0169526	0.999793
16703914	GJD4	0.677837	0.162963	0.0170276	0.999793
16921627	MIR99AHG	0.642772	0.185282	0.0170622	0.999793
16745144	RPL23AP64	0.695724	0.152336	0.0172375	0.999793
17061048	UPK3BL	0.679987	0.161953	0.0172452	0.999793
16823612	ZNF500	1.37907	0.13497	0.0172499	0.999793
16949625	CCDC50	0.694126	0.153324	0.0172542	0.999793
17021901	FAXC	0.680547	0.161685	0.0172985	0.999793
16744477	MIR4301	1.4136	0.145444	0.0173176	0.999793
16706630	FAM213A	0.691269	0.155183	0.0173457	0.999793
17013657	ULBP1	0.684866	0.15914	0.0173782	0.999793
16787669	TMEM251	1.37958	0.135284	0.0173822	0.999793
16678191	ADCK3	0.699562	0.150273	0.017422	0.999793
16783920	MGAT2	1.37012	0.132484	0.0174602	0.999793
17077312	RPS20	1.34929	0.126176	0.0175816	0.999793
16991345	GALNT10	1.38236	0.136408	0.0176103	0.999793
16812168	WDR61	0.695828	0.152914	0.0177108	0.999793
17104387	EDA	0.704369	0.147795	0.0177299	0.999793
17010005	BAI3	1.29112	0.107772	0.0177481	0.999793
16854202	ABHD3	1.36073	0.12994	0.0177649	0.999793
16854102	ZNF519	0.641841	0.187113	0.0177991	0.999793
16776635	LINC01043	1.33233	0.121111	0.0178285	0.999793
17048388	CCDC132	0.695447	0.153333	0.0178508	0.999793
16771894	MPHOSPH9	1.39729	0.141277	0.0178868	0.999793
16993655	FLJ45340	0.715255	0.141638	0.0179813	0.999793
16963111	PPP1R2	0.675619	0.165769	0.018006	0.999793
16972129	KLHL2	1.3803	0.136266	0.0180194	0.999793
17021754	MAP3K7	0.737867	0.128526	0.0180199	0.999793
16984168	GDNF-AS1	1.35157	0.127379	0.0180236	0.999793
16868000	CD209	1.39776	0.141592	0.0180296	0.999793
16858451	LPPR2	1.39889	0.141997	0.0180797	0.999793
17105269	FAM133A	1.32844	0.120155	0.0180963	0.999793
16676008	PPP1R12B	0.667104	0.17143	0.018208	0.999793
16813974	TM2D3	0.687236	0.158891	0.0182456	0.999793
17089868	LRRC8A	1.38217	0.137128	0.0182636	0.999793
16713897	PTPN20B	1.33427	0.122187	0.018265	0.999793
16663665	KDM4A	1.32178	0.118209	0.0182715	0.999793
16961688	LINC01208	0.705965	0.147622	0.0183413	0.999793
16953012	PRSS42	1.3116	0.115026	0.0183679	0.999793
16868418	ZNF561	0.668909	0.170567	0.0183998	0.999793
16734491	PHLDA2	1.37399	0.134816	0.0184382	0.999793
16941939	WNT5A-AS1	1.32965	0.121003	0.0185431	0.999793
16670377	HIST2H4B	1.44787	0.157267	0.0186076	0.999793
16692626	HIST2H4B	1.44787	0.157267	0.0186076	0.999793
17113961	DCAF12L2	1.40453	0.144496	0.0187247	0.999793
16678361	OBSCN	0.70136	0.150895	0.0187301	0.999793
17046470	ZNF107	1.40325	0.144115	0.0187315	0.999793
16738023	PSMC3	1.39918	0.142935	0.0187763	0.999793
17088823	SKA2P1	1.24287	0.0925301	0.018785	0.999793
16803540	PSMA4	1.41215	0.14694	0.0188402	0.999793
16965190	CC2D2A	0.706025	0.148234	0.0188571	0.999793
16768675	FGD6	1.33531	0.12314	0.0188619	0.999793
16805541	SYNM	0.703245	0.149974	0.0189043	0.999793
16673393	RCSD1	0.639699	0.190357	0.0189276	0.999793
17002396	ZBED8	1.3935	0.141404	0.0189464	0.999793
16700872	LYST	0.714068	0.143536	0.018961	0.999793
16787650	CHGA	1.23087	0.0885374	0.0189693	0.999793
16858156	ICAM5	1.33902	0.124452	0.0189871	0.999793
17051702	LOC101928782	1.37901	0.137023	0.0190085	0.999793
16711118	IDI2	1.38566	0.13914	0.0190656	0.999793
16834476	CNTD1	0.701203	0.151472	0.0191093	0.999793
16921656	C21orf37	1.31906	0.118218	0.0191581	0.999793
16725372	ZP1	1.33896	0.124612	0.0191593	0.999793
17104051	TRO	1.38398	0.138836	0.0192523	0.999793
17094378	LOC554249	0.720186	0.140265	0.0192744	0.999793
17010544	SH3BGRL2	0.684478	0.162013	0.0192877	0.999793
17021557	GABRR1	1.30828	0.114858	0.019307	0.999793
16962661	CLDN1	1.34378	0.126304	0.0193116	0.999793
16664685	RNA5SP48	1.3018	0.112795	0.0193728	0.999793
16745683	VSIG2	0.668027	0.172797	0.01956	0.999793
16676258	ZBED6	0.704962	0.149776	0.0195833	0.999793
16981694	SPATA4	1.34124	0.12592	0.0197218	0.999793
16707729	CYP2C18	1.34494	0.127196	0.0198128	0.999793
17048967	ZKSCAN5	1.37211	0.135821	0.0198494	0.999793
16966074	WDR19	0.701053	0.152495	0.0198554	0.999793
16872517	CYP2A6	1.35249	0.129646	0.0198581	0.999793
16886331	MBD5	0.689222	0.159818	0.0198669	0.999793
17078722	CA1	0.674062	0.169419	0.0199042	0.999793
16768936	TMPO-AS1	1.42429	0.151967	0.0199494	0.999793
16778677	LINC00330	1.34222	0.126476	0.0199578	0.999793
16869588	ASF1B	1.39201	0.142165	0.0199905	0.999793
16788258	HHIPL1	1.43184	0.154373	0.0200569	0.999793
16990298	PCDHB11	1.40349	0.145825	0.0201014	0.999793
17019056	TREM1	1.36226	0.133042	0.0201434	0.999793
16748205	CLEC2D	0.647363	0.18715	0.0201507	0.999793
17051800	LRGUK	0.716082	0.143784	0.0201978	0.999793
16915963	LOC100130587	1.25128	0.0965156	0.0202005	0.999793
17099148	QRFP	1.27937	0.10611	0.0202419	0.999793
16898369	LOC101927438	0.662126	0.177587	0.0202508	0.999793
16859493	GTPBP3	1.33901	0.125772	0.0202798	0.999793
16973771	MFSD10	1.29724	0.11212	0.0202833	0.999793
16863322	C19orf83	1.40972	0.148035	0.02036	0.999793
16750725	TUBA1C	1.3403	0.126269	0.0203644	0.999793
16981426	MFAP3L	0.723306	0.139651	0.0203671	0.999793
16997662	DHFR	1.38593	0.140794	0.0204453	0.999793
16832168	SPECC1	1.35854	0.132195	0.0204575	0.999793
16921420	SAMD10	1.39876	0.14482	0.0204905	0.999793
16754195	RAB21	1.39426	0.143449	0.0205062	0.999793
16938495	ZCWPW2	0.708853	0.148593	0.020571	0.999793
17056160	HOXA10	1.35263	0.130467	0.0206041	0.999793
16761617	MANSC1	0.673284	0.170877	0.0206107	0.999793
16817224	C16orf82	1.37668	0.138166	0.0206842	0.999793
16782744	TSSK4	0.733	0.134257	0.0206922	0.999793
17059109	GNAT3	1.32723	0.122371	0.0207016	0.999793
16884050	SULT1C4	0.642051	0.191553	0.0207156	0.999793
16797579	IGHV4-61	1.3804	0.139413	0.0207577	0.999793
16819994	HSF4	1.34139	0.127061	0.0208023	0.999793
16751750	PFDN5	1.39162	0.142966	0.0208054	0.999793
17020703	LOC100507367	0.676711	0.169261	0.0210463	0.999793
16820676	PDPR	0.733419	0.13439	0.021055	0.999793
16844443	KRT26	1.25942	0.0999862	0.0210634	0.999793
16849576	LGALS3BP	1.41296	0.149877	0.0210836	0.999793
16788681	SNORD114-20	1.33301	0.12465	0.021112	0.999793
16974412	BOD1L1	0.684465	0.164439	0.0211378	0.999793
16841295	MYH1	0.696477	0.156894	0.0211384	0.999793
16997953	MEF2C	0.675099	0.170593	0.0212719	0.999793
16673928	FASLG	1.32232	0.121336	0.0213005	0.999793
16667119	KIAA1107	0.714082	0.146265	0.0213139	0.999793
17061958	TMEM168	0.720867	0.142228	0.0213786	0.999793
16944931	FAM86JP	0.689562	0.161558	0.021408	0.999793
16711479	IL15RA	1.36016	0.1337	0.0214084	0.999793
16863968	SNAR-G1	1.35495	0.132041	0.0214189	0.999793
16878416	BRE	0.73832	0.131974	0.0215184	0.999793
16750673	CCDC65	0.722246	0.141577	0.021543	0.999793
16772704	ANKLE2	1.34468	0.128989	0.0216772	0.999793
16795819	GPR68	1.3728	0.138015	0.0216866	0.999793
16887763	RAPGEF4	0.727371	0.138664	0.021698	0.999793
16800919	NDUFAF4P1	1.34221	0.128212	0.0216998	0.999793
16660156	IGSF21	1.3255	0.12281	0.0217594	0.999793
17052207	C7orf55-LUC7L2	0.719681	0.143363	0.0217617	0.999793
17080991	LINC00861	0.683391	0.165934	0.021778	0.999793
17010175	OGFRL1	0.695244	0.158487	0.021818	0.999793
17043822	BZW2	1.36678	0.136236	0.02182	0.999793
16884030	SULT1C2	1.34208	0.128407	0.0219442	0.999793
17102290	MAGEB5	1.2798	0.107688	0.0219691	0.999793
16702026	AKR1C4	0.675322	0.171456	0.0220449	0.999793
16852997	SOCS6	0.710146	0.149519	0.0220656	0.999793
17118046	PDCD6	0.698529	0.156727	0.0220686	0.999793
16938322	UBE2E2	0.689381	0.162488	0.0220699	0.999793
16787402	KCNK13	1.3106	0.118181	0.0220939	0.999793
16903427	ORC4	0.723441	0.141459	0.0221057	0.999793
16751319	SCN8A	1.34491	0.129537	0.0221606	0.999793
16774592	CPB2-AS1	1.36601	0.136409	0.0222265	0.999793
16760214	FLJ44874	1.32828	0.124168	0.0222377	0.999793
16825377	SULT1A2	1.38262	0.141746	0.0222739	0.999793
16807195	RASGRP1	0.703642	0.153825	0.0223146	0.999793
16793438	FLJ31306	0.716465	0.145938	0.0223296	0.999793
16921317	GMEB2	1.36146	0.135056	0.0223331	0.999793
16816447	TMC5	1.27907	0.107765	0.0223741	0.999793
16843221	C17orf75	1.37665	0.13996	0.0223778	0.999793
16743735	MMP3	1.32929	0.124649	0.0223988	0.999793
16857402	CAPS	0.698187	0.157336	0.0224038	0.999793
16939534	ZNF621	0.709691	0.150247	0.0224647	0.999793
17001324	JAKMIP2	1.32216	0.12237	0.0224788	0.999793
16863783	GRWD1	1.34694	0.130524	0.0224977	0.999793
16982931	UBE2QL1	1.31624	0.12049	0.0225774	0.999793
16719217	CHST15	1.34623	0.130463	0.0226762	0.999793
17103620	GAGE13	1.15576	0.0635579	0.0227516	0.999793
16877956	CENPA	1.30359	0.116524	0.0228896	0.999793
16890869	CTDSP1	1.36915	0.138205	0.0230054	0.999793
16705258	JMJD1C-AS1	1.35349	0.133164	0.0230239	0.999793
17058719	NCF1C	1.36691	0.13751	0.023029	0.999793
16963634	ANKRD18DP	1.39895	0.147709	0.0230354	0.999793
16853101	ZNF407	0.727257	0.140129	0.0230424	0.999793
16698504	ELK4	0.727734	0.139879	0.0230803	0.999793
16706180	PLAU	1.33752	0.128042	0.0231302	0.999793
16700469	C1orf131	0.697335	0.158724	0.0231365	0.999793
16732381	LOC729173	1.28646	0.110928	0.0231599	0.999793
16748304	GABARAPL1	0.679338	0.170268	0.0231623	0.999793
16839524	MIR22HG	0.708742	0.151696	0.0232416	0.999793
16678247	ZNF678	0.717445	0.14638	0.0233003	0.999793
16819336	CETP	1.31744	0.121547	0.0233199	0.999793
16761521	TAS2R46	0.721108	0.144336	0.0234933	0.999793
17102563	HYPM	0.719469	0.145436	0.0235841	0.999793
16676086	PPFIA4	1.35561	0.134403	0.0235899	0.999793
16955324	IL17RD	0.672179	0.175497	0.0236075	0.999793
17016403	HIST1H3G	1.36016	0.135924	0.0236332	0.999793
17054667	LOC392621	1.30436	0.11749	0.0237257	0.999793
16848576	BTBD17	1.35293	0.1337	0.0237717	0.999793
16859300	AP1M1	1.35649	0.134932	0.0238426	0.999793
16821663	FOXL1	0.711197	0.150881	0.0238975	0.999793
16735436	TRIM66	1.35451	0.134353	0.0239125	0.999793
17064800	LOC100506302	1.33789	0.128889	0.0239152	0.999793
16895848	PPM1G	1.34855	0.132429	0.0239427	0.999793
16860587	GPATCH1	1.25979	0.102289	0.0239605	0.999793
16791580	PRKD1	0.702216	0.156732	0.0240997	0.999793
16795390	LOC100506700	0.683853	0.168511	0.0241259	0.999793
16778460	KBTBD7	0.699768	0.158324	0.024139	0.999793
17103655	GAGE12C	1.15377	0.0634393	0.0241569	0.999793
17103661	GAGE12C	1.15377	0.0634393	0.0241569	0.999793
17103667	GAGE12C	1.15377	0.0634393	0.0241569	0.999793
16979310	LOC101929762	1.34462	0.131403	0.0242299	0.999793
16938446	LRRC3B	1.30359	0.11766	0.0242398	0.999793
17009446	GPR115	1.30791	0.119209	0.0243375	0.999793
17113062	TEX13A	1.37891	0.142714	0.0243662	0.999793
16657440	MIR1302-11	1.35047	0.133488	0.0243996	0.999793
16822055	CDK10	0.728031	0.141105	0.0244829	0.999793
16928619	LOC100507657	1.35407	0.134766	0.0244995	0.999793
16708097	R3HCC1L	1.33414	0.128177	0.0245055	0.999793
17067941	GPR124	0.680869	0.171063	0.0246379	0.999793
16769924	MMAB	1.33927	0.130046	0.024683	0.999793
16896346	FEZ2	0.6919	0.164039	0.0247496	0.999793
16868920	TMEM205	1.35202	0.13433	0.0247552	0.999793
16924113	TPTE	0.629602	0.206208	0.0248524	0.999793
16796451	TCL1A	1.36816	0.139767	0.0249113	0.999793
16954068	AMT	0.729673	0.140525	0.0249151	0.999793
16701579	OR13G1	1.35444	0.135296	0.0249353	0.999793
16883921	C2orf40	0.701333	0.158221	0.024945	0.999793
16879118	GPATCH11	0.718165	0.14767	0.0249704	0.999793
16740640	C11orf68	0.708678	0.153615	0.0249822	0.999793
17045938	ABCA13	0.623616	0.210676	0.0249968	0.999793
16666045	HHLA3	1.38701	0.146003	0.0250458	0.999793
17071651	DCAF13	0.703197	0.157153	0.0250516	0.999793
17082088	ZC3H3	1.36913	0.140243	0.0250757	0.999793
17118307	NAG20	0.699327	0.159722	0.0251477	0.999793
16896536	CDC42EP3	0.719814	0.146903	0.0252233	0.999793
16666086	ZRANB2-AS1	1.34726	0.133234	0.025273	0.999793
16881634	TET3	1.3776	0.143196	0.0252799	0.999793
16965680	TBC1D19	0.723561	0.14465	0.0252914	0.999793
16752877	INHBE	1.31376	0.122019	0.0253215	0.999793
16848677	FADS6	0.73108	0.140058	0.0253225	0.999793
16941560	STAB1	1.3683	0.140225	0.0253385	0.999793
17043529	C1GALT1	0.715385	0.149797	0.0253576	0.999793
16759525	LOC100130238	1.31132	0.121273	0.0254248	0.999793
16969263	FLJ20021	1.31344	0.122019	0.0254525	0.999793
16821859	LOC100289580	1.31756	0.123466	0.0255054	0.999793
17094946	TRPM6	0.707974	0.154633	0.0255264	0.999793
16939863	TCAIM	0.718075	0.148338	0.0255741	0.999793
16965942	TBC1D1	0.719391	0.147643	0.0257001	0.999793
17016263	CMAHP	0.701852	0.158754	0.0257426	0.999793
16943681	DZIP3	0.683014	0.170954	0.0257427	0.999793
16742692	TENM4	1.3694	0.140986	0.025761	0.999793
17103690	GAGE12H	1.14978	0.0625991	0.0257736	0.999793
17075776	PBK	1.34584	0.133301	0.025868	0.999793
16815461	CLUAP1	0.695732	0.162861	0.0259065	0.999793
16951354	PLCL2-AS1	0.686219	0.169042	0.0259069	0.999793
16775056	HNRNPA1L2	0.682166	0.171728	0.0259302	0.999793
16691023	SLC16A1	1.36594	0.140128	0.026055	0.999793
16817603	SLX1B-SULT1A4	1.32476	0.126386	0.0260685	0.999793
17056358	GGCT	1.32861	0.127727	0.0261141	0.999793
16918569	GGT7	0.698744	0.161156	0.0261236	0.999793
17115254	PDZD4	1.39425	0.149423	0.0261311	0.999793
16840568	PHF23	1.4205	0.157844	0.0261641	0.999793
16823309	MEFV	1.28865	0.114054	0.0261833	0.999793
16947782	LOC100507661	0.685947	0.169538	0.0261871	0.999793
16929631	APOL1	1.27131	0.108004	0.0262451	0.999793
16793559	DHRS7	1.37361	0.142918	0.0263407	0.999793
17093018	EQTN	1.27903	0.11081	0.0263539	0.999793
17002034	SAP30L-AS1	0.733846	0.139346	0.0263659	0.999793
16963127	MUC4	1.23223	0.0940446	0.0263858	0.999793
16724726	OR4A15	1.39539	0.150087	0.0264264	0.999793
16984809	GPX8	1.34513	0.133605	0.0264744	0.999793
17050683	ST7-OT4	1.52015	0.188754	0.0265	0.999793
17012690	TAAR9	1.26297	0.105263	0.026558	0.999793
17050778	ING3	0.648703	0.195167	0.0265897	0.999793
16715434	CFAP70	0.697689	0.162422	0.0266685	0.999793
17062502	POT1	0.702857	0.159153	0.0267262	0.999793
16934476	APOL2	1.33758	0.131323	0.0267714	0.999793
16781606	ECRP	1.31436	0.12346	0.0268241	0.999793
16761807	SMCO3	1.28193	0.112302	0.0269955	0.999793
16687825	DAB1	0.699367	0.161722	0.027031	0.999793
16879205	RMDN2	0.733986	0.139873	0.0270326	0.999793
16731339	TTC12	0.71595	0.151146	0.0270541	0.999793
16998042	LOC729040	1.33183	0.129624	0.0270605	0.999793
17110122	MID1IP1-AS1	1.32535	0.127425	0.027067	0.999793
16829880	GLTPD2	1.31571	0.124125	0.0270702	0.999793
16933667	NIPSNAP1	1.38231	0.146641	0.0272577	0.999793
17101616	RAB9A	0.707032	0.157037	0.0272699	0.999793
16955484	FLNB-AS1	1.37696	0.144953	0.0273289	0.999793
16999462	LINC01184	0.745529	0.13315	0.0274189	0.999793
16873268	ERCC2	1.30201	0.119663	0.0274262	0.999793
17090713	CEL	1.3156	0.124385	0.0274423	0.999793
16831890	LGALS9C	1.30154	0.119535	0.0274693	0.999793
16911715	ZNF133	0.702355	0.16026	0.0274785	0.999793
16674540	LHX4	0.70896	0.156041	0.0275055	0.999793
16881138	MXD1	1.29584	0.117653	0.0276123	0.999793
16750857	PRPF40B	0.731105	0.142231	0.0276621	0.999793
16818083	ORAI3	1.3535	0.137485	0.0276899	0.999793
16869860	AKAP8L	1.36497	0.141367	0.0277461	0.999793
16850996	SLC35G4P	1.31907	0.125899	0.0278345	0.999793
16888786	C2orf88	0.709013	0.156415	0.0279124	0.999793
16760896	FAM90A1	1.33755	0.132343	0.0279764	0.999793
17080516	ENPP2	0.635209	0.206498	0.0279772	0.999793
16780133	SLITRK6	0.60478	0.228839	0.0279798	0.999793
16762337	BCAT1	1.25439	0.103145	0.0279917	0.999793
17082418	PARP10	1.32949	0.129621	0.028008	0.999793
17087535	STX17	1.34668	0.135482	0.0280266	0.999793
16933044	ZNF70	0.736357	0.139328	0.0280524	0.999793
17114478	MMGT1	0.713763	0.153535	0.028073	0.999793
16847644	SMARCD2	0.726432	0.145555	0.0281064	0.999793
16920473	SUMO1P1	0.731397	0.142457	0.0281106	0.999793
16776936	TMEM255B	0.735439	0.139955	0.0281189	0.999793
17047772	RNA5SP234	1.33026	0.130063	0.0282262	0.999793
16827741	SMG1P7	0.724351	0.147107	0.028369	0.999793
16834015	RAPGEFL1	1.36458	0.141814	0.0283833	0.999793
16819262	MT1IP	0.713511	0.154006	0.0283909	0.999793
17109644	CXorf23	0.744652	0.134537	0.0284152	0.999793
16968680	SPP1	1.35298	0.138021	0.028501	0.999793
16969131	METAP1	0.707474	0.158006	0.0285138	0.999793
16947034	AADACP1	0.671942	0.18159	0.0285641	0.999793
16840976	RNF222	0.699268	0.163415	0.028594	0.999793
16873168	ZNF285	0.703225	0.160847	0.0286036	0.999793
17115807	TMLHE	0.744032	0.135174	0.0287177	0.999793
17107643	LINC00894	0.706652	0.158817	0.0287954	0.999793
16943143	OR5AC2	0.70063	0.162746	0.0288107	0.999793
16850487	ADCYAP1	1.34896	0.136951	0.0288375	0.999793
16696138	NME7	0.723894	0.147848	0.0288583	0.999793
16801993	KIAA0101	1.39989	0.153941	0.0288739	0.999793
16979339	PDE5A	0.712114	0.155389	0.0288931	0.999793
16725841	SCGB1D2	0.690789	0.169342	0.0289283	0.999793
16727194	SART1	0.713811	0.154387	0.0289836	0.999793
16686865	SPATA6	0.723361	0.148337	0.0290216	0.999793
16864925	ZNF845	1.28947	0.116452	0.0290242	0.999793
16700806	LYST	0.712929	0.155021	0.0290542	0.999793
16985229	RGS7BP	1.35727	0.139953	0.0290576	0.999793
16705188	C10orf107	0.715969	0.153106	0.0290898	0.999793
16912109	FLJ33581	0.644719	0.201188	0.0291286	0.999793
16887360	UBR3	0.739512	0.138353	0.0291744	0.999793
17114324	MIR542	1.38313	0.148731	0.0291984	0.999793
16992957	FGFR4	1.27829	0.112613	0.0292382	0.999793
16962734	FGF12	1.28126	0.11371	0.0292851	0.999793
16891723	MFF	0.732887	0.142621	0.0293354	0.999793
16780699	NALCN	0.717553	0.152342	0.0293532	0.999793
16705754	ADAMTS14	1.334	0.132286	0.0293717	0.999793
16834151	KRTAP9-8	1.3058	0.122487	0.029382	0.999793
16892985	SCLY	1.39317	0.152262	0.029428	0.999793
16875734	COX6B2	1.30157	0.121041	0.0294389	0.999793
16689960	LOC101928241	1.3002	0.120557	0.0294395	0.999793
16993202	FAM153C	1.30386	0.121879	0.0294837	0.999793
16931766	KLHDC7B	1.30119	0.120964	0.0295182	0.999793
16859105	SYDE1	1.34982	0.137825	0.0295184	0.999793
16659865	SZRD1	0.749718	0.13238	0.0295563	0.999793
16941214	TEX264	1.31116	0.124579	0.0296571	0.999793
16726115	C11orf84	1.33594	0.133225	0.0297046	0.999793
17043418	ZDHHC4	0.736846	0.140523	0.0297694	0.999793
16781950	YME1L1	1.27495	0.111785	0.0297808	0.999793
16696094	ANKRD36BP1	0.718336	0.152274	0.0298165	0.999793
16803425	MIR1827	1.35013	0.138215	0.0298553	0.999793
16667863	AMY1A	0.662725	0.189467	0.0299065	0.999793
16935427	TOB2	0.722469	0.149782	0.0299801	0.999793
16720679	BRSK2	1.30837	0.123844	0.0299837	0.999793
17107481	UBE2NL	0.719832	0.151553	0.0300734	0.999793
16977196	CNOT6L	0.703441	0.16218	0.0300813	0.999793
16956196	FOXP1-IT1	0.731281	0.14431	0.0301095	0.999793
17076083	PPP2CB	1.34749	0.137554	0.0301457	0.999793
16943161	OR5H6	1.32576	0.130061	0.0301491	0.999793
16680362	C1orf233	1.35577	0.140425	0.030198	0.999793
16811884	FBXO22-AS1	1.33921	0.134869	0.0303368	0.999793
16869350	DNASE2	1.33501	0.133421	0.0303405	0.999793
17051441	STRIP2	1.28765	0.116758	0.0303618	0.999793
16949062	EPHB3	0.701205	0.164022	0.0304593	0.999793
16914506	ZMYND8	1.26683	0.10931	0.0304845	0.999793
17081347	TMEM71	0.694696	0.168396	0.0305229	0.999793
16693109	POGZ	0.734611	0.14262	0.0305803	0.999793
17048223	CDK14	0.70844	0.159494	0.030684	0.999793
17004216	GMDS-AS1	0.696011	0.167707	0.0307071	0.999793
16951409	SATB1	0.702285	0.163688	0.0308437	0.999793
16772866	LINC00408	1.2904	0.118087	0.0308511	0.999793
16991497	ITK	0.715143	0.155327	0.0308892	0.999793
16734287	KRTAP5-3	1.33371	0.133422	0.0309047	0.999793
16852445	C18orf54	1.33785	0.134864	0.0309109	0.999793
16941770	ITIH4-AS1	0.710078	0.158712	0.030986	0.999793
17049627	MUC12	1.29956	0.121476	0.031002	0.999793
16782070	YME1L1	0.643871	0.204156	0.031047	0.999793
16838746	PP13	0.718237	0.153562	0.0311465	0.999793
16672489	LINC01133	1.28977	0.118137	0.0312429	0.999793
16682904	HP1BP3	0.754357	0.130911	0.0312955	0.999793
16742431	GDPD4	0.711789	0.157899	0.03131	0.999793
16841858	FLCN	0.75154	0.132661	0.0313117	0.999793
16707120	STAMBPL1	0.668956	0.186769	0.031351	0.999793
17065171	MIR596	0.705442	0.162167	0.0314233	0.999793
17054232	LOC100127940	1.31454	0.127115	0.0314386	0.999793
16774053	CCNA1	1.32481	0.130765	0.0314798	0.999793
17094865	C9orf57	1.28507	0.116624	0.0315072	0.999793
16938092	SH3BP5-AS1	0.718114	0.15397	0.0315079	0.999793
16894911	SDC1	1.36958	0.146275	0.031547	0.999793
17074371	SPAG11B	1.30604	0.124289	0.0316987	0.999793
16811372	PKM	1.41231	0.160743	0.0317399	0.999793
17091030	FCN2	1.31869	0.128875	0.0318263	0.999793
16886717	GALNT5	1.28726	0.117654	0.0318504	0.999793
16679546	DESI2	0.710596	0.15924	0.0319122	0.999793
17064939	NCAPG2	1.39192	0.154173	0.031961	0.999793
16745452	LOC649133	1.30479	0.124098	0.0320495	0.999793
16776289	DAOA	1.33705	0.135532	0.0321027	0.999793
16963903	FLJ35816	0.719286	0.15389	0.032264	0.999793
16870984	ZNF681	0.698778	0.167429	0.0322954	0.999793
16693350	SPRR2D	1.35298	0.141218	0.0322968	0.999793
16827344	TPPP3	1.34203	0.137471	0.0323583	0.999793
16863830	SPACA4	1.32765	0.132496	0.0324366	0.999793
16970258	KIAA1109	0.710307	0.15995	0.0324737	0.999793
16865244	TSEN34	1.30439	0.124282	0.0325055	0.999793
16831413	PIGL	0.738698	0.141686	0.0325496	0.999793
16861356	OVOL3	1.32849	0.132919	0.0326008	0.999793
17086074	VPS13A	0.730711	0.146823	0.032611	0.999793
16964287	GRK4	1.3428	0.137953	0.0326244	0.999793
16880168	RPL23AP32	0.688928	0.174394	0.0326265	0.999793
17118279	LOC100130169	0.706869	0.162414	0.0326824	0.999793
16796020	ATXN3	0.727283	0.149116	0.0327181	0.999793
16900635	SEMA4C	1.33164	0.134143	0.0327519	0.999793
16663291	CCDC30	0.736011	0.143636	0.0328477	0.999793
16661443	FAM76A	0.726602	0.14971	0.0328998	0.999793
16989124	SOWAHA	1.31857	0.129662	0.0329374	0.999793
17011185	TSTD3	0.698137	0.168569	0.0330309	0.999793
16693864	PMVK	1.34722	0.139879	0.0331112	0.999793
17062945	LINC-PINT	0.707085	0.162752	0.0332013	0.999793
16996482	PDE4D	1.33787	0.136695	0.033222	0.999793
16815528	HMOX2	1.35622	0.1431	0.03323	0.999793
16891820	FBXO36	0.731212	0.147034	0.0332445	0.999793
16696363	MYOC	0.715372	0.15736	0.0332889	0.999793
16912939	MIR644A	0.707139	0.162892	0.0333909	0.999793
16782615	PSME1	1.3483	0.140507	0.0334273	0.999793
17011627	GPR6	1.31228	0.127827	0.0334973	0.999793
17107183	SAGE1	0.725991	0.150625	0.0335097	0.999793
17098364	SCAI	0.748446	0.136339	0.0335644	0.999793
16958526	LOC101927056	0.719434	0.154941	0.0335654	0.999793
17104217	ZXDB	0.72822	0.149273	0.0336162	0.999793
17094405	FAM74A4	1.26917	0.112225	0.033674	0.999793
16665461	ANGPTL3	1.30787	0.126379	0.0336906	0.999793
16893200	RNPEPL1	0.750742	0.134996	0.0336931	0.999793
16753243	LOC100506869	1.3397	0.13774	0.0337391	0.999793
17024700	RAET1L	1.30787	0.126414	0.0337407	0.999793
16980998	C4orf46	1.2785	0.115727	0.0337557	0.999793
17086561	CTSLP8	1.315	0.129073	0.0338765	0.999793
16847719	CD79B	0.641027	0.209644	0.0339101	0.999793
17108096	ABCD1	1.28626	0.118687	0.0339177	0.999793
17060840	MOGAT3	1.34947	0.141468	0.0341265	0.999793
16871553	SYNE4	1.29942	0.123677	0.0341937	0.999793
16730935	DDX10	0.72435	0.152301	0.0342273	0.999793
16773840	BRCA2	1.31103	0.127901	0.0342309	0.999793
16717272	LOXL4	0.730794	0.148128	0.0342386	0.999793
16856483	MIDN	1.35662	0.144156	0.034369	0.999793
16677071	SERTAD4	0.709127	0.162474	0.0343837	0.999793
16923805	PCBP3	1.33971	0.138299	0.0344616	0.999793
16988801	SLC12A2	0.711816	0.16076	0.0344681	0.999793
16782036	YME1L1	0.733458	0.146604	0.0344772	0.999793
17049779	SH2B2	1.28356	0.118086	0.0345139	0.999793
16754895	NTS	1.32304	0.13245	0.0345592	0.999793
16870060	MED26	1.34717	0.141044	0.0346153	0.999793
16960585	IGSF10	0.703029	0.166789	0.0346353	0.999793
17024506	KATNBL1P6	1.29728	0.123204	0.0346403	0.999793
16837426	SSTR2	1.34462	0.140255	0.0347505	0.999793
16835003	CRHR1-IT1	0.739059	0.143233	0.0347652	0.999793
17056625	TBX20	1.26955	0.113079	0.0348092	0.999793
17063722	CLEC5A	1.349	0.141854	0.0348292	0.999793
16932965	RSPH14	1.34121	0.139137	0.034863	0.999793
16703328	LINC00836	1.36111	0.146119	0.0348639	0.999793
16971943	ETFDH	1.40687	0.161864	0.0349479	0.999793
16756597	USP30	0.714625	0.15934	0.034972	0.999793
17117424	LOC100287934	0.738661	0.143663	0.0349866	0.999793
16672315	CD1A	1.28084	0.117423	0.0350373	0.999793
16825210	GTF3C1	1.34407	0.140284	0.0350431	0.999793
17057813	COBL	0.71201	0.161203	0.0351121	0.999793
16850021	MAFG	1.34494	0.140648	0.0351153	0.999793
16872399	LOC100507646	0.741437	0.142031	0.0351746	0.999793
16668730	DDX20	1.30312	0.125732	0.0352231	0.999793
17110148	BCOR	1.36398	0.147439	0.035265	0.999793
16662993	RLF	0.723587	0.153747	0.0353497	0.999793
16718077	SH3PXD2A	1.29704	0.123596	0.035353	0.999793
16834749	RUNDC3A	1.30126	0.125156	0.0353723	0.999793
17020214	KLHL31	0.73856	0.144034	0.035375	0.999793
16862033	SUPT5H	1.35773	0.145355	0.0353853	0.999793
16968968	ATOH1	1.29518	0.122973	0.0354383	0.999793
17035441	AIF1	1.32335	0.133219	0.035462	0.999793
16739483	HNRNPUL2	1.33891	0.138781	0.0354648	0.999793
16660196	LOC284513	0.729487	0.15003	0.0355234	0.999793
17067566	RBPMS	0.711661	0.161819	0.0355479	0.999793
17099836	LHX3	1.32533	0.134009	0.0355722	0.999793
16797444	IGHV1-3	0.686261	0.179161	0.0356021	0.999793
16691155	HIPK1-AS1	1.34506	0.141069	0.0356082	0.999793
16966214	RHOH	0.722377	0.154776	0.0356277	0.999793
17113635	UPF3B	1.30781	0.127787	0.0357292	0.999793
16817562	RRN3P2	0.735047	0.146602	0.0357544	0.999793
16978054	UNC5C	0.711535	0.162106	0.0357795	0.999793
16979917	SLC7A11	1.34487	0.141333	0.0360419	0.999793
16838484	CCDC40	1.32405	0.134001	0.0361969	0.999793
16874191	SNAR-G2	1.37186	0.15103	0.0363116	0.999793
17050522	TES	1.44557	0.176066	0.0363517	0.999793
16773453	WASF3	0.705678	0.166561	0.0363582	0.999793
16750109	MUC19	1.30263	0.12633	0.0363659	0.999793
16862857	ZNF283	0.728852	0.151131	0.0363691	0.999793
17000793	CD14	1.32415	0.134176	0.0363875	0.999793
17026062	OR10C1	0.705804	0.166512	0.0363984	0.999793
16786601	LINC01220	0.721056	0.156354	0.0364687	0.999793
16709713	SLC18A2	1.28055	0.11826	0.036522	0.999793
16984010	IL7R	0.684216	0.181506	0.0365518	0.999793
16837764	MIR3678	1.31104	0.12955	0.0365746	0.999793
17104850	PIN4	0.710103	0.1638	0.0366162	0.999793
16794632	ALDH6A1	0.729308	0.151032	0.0366164	0.999793
17103626	GAGE12G	1.15489	0.0689147	0.0366522	0.999793
17016764	HCG4B	0.739363	0.144531	0.0366822	0.999793
16922899	PCP4	0.717269	0.159083	0.0367185	0.999793
17013024	CCDC28A	0.708225	0.165259	0.0368345	0.999793
17082362	EPPK1	1.32395	0.134471	0.0369	0.999793
16879779	CRIPT	0.739106	0.144873	0.0369112	0.999793
16871857	ZNF573	0.73615	0.146828	0.0369554	0.999793
16846283	HOXB8	1.28545	0.120413	0.0370313	0.999793
16755056	PLEKHG7	1.2777	0.117535	0.0370677	0.999793
17017400	SAPCD1-AS1	1.3462	0.142588	0.0370769	0.999793
16931339	PPARA	0.720284	0.157382	0.0370881	0.999793
16745343	USP2	1.29493	0.124022	0.0371615	0.999793
16875763	UBE2S	1.33063	0.137082	0.0371781	0.999793
16739733	HRASLS5	0.748976	0.138775	0.0372637	0.999793
16890519	DNAPTP3	1.37148	0.151683	0.0372889	0.999793
16872276	FCGBP	1.30482	0.127762	0.0372969	0.999793
16820620	WWP2	0.704071	0.168491	0.0373008	0.999793
16826606	CRNDE	0.720863	0.157178	0.0373066	0.999793
16756370	RFX4	1.19682	0.0862997	0.0373526	0.999793
16925434	LOC100133286	1.31126	0.13019	0.0373903	0.999793
16722634	LDHC	0.712592	0.162801	0.0374018	0.999793
16744020	ALKBH8	1.30086	0.126396	0.0374352	0.999793
16897863	MIR217	1.29273	0.123384	0.0374372	0.999793
17008105	TBC1D22B	0.698415	0.172491	0.0374408	0.999793
17059702	PEX1	0.691578	0.177276	0.0375021	0.999793
16796796	MIR1247	1.30665	0.128584	0.0375155	0.999793
16823275	LOC100507419	1.32405	0.134951	0.0375281	0.999793
17046482	ZNF138	0.742378	0.143231	0.0375408	0.999793
16690735	KCNA10	0.741366	0.143967	0.037647	0.999793
16754907	LOC100507559	0.752934	0.13656	0.0377053	0.999793
17003065	CLTB	1.31742	0.132669	0.0377178	0.999793
16712244	TRDMT1	0.727816	0.152922	0.0377493	0.999793
16785316	MTHFD1	1.42465	0.170361	0.0377533	0.999793
16858464	SWSAP1	1.32225	0.134536	0.0378659	0.999793
16789127	EXOC3L4	1.33563	0.139386	0.0378679	0.999793
17018952	LINC00951	0.733435	0.149327	0.0378858	0.999793
16976064	SRD5A3-AS1	1.32724	0.136382	0.037913	0.999793
16819229	MT1JP	0.699708	0.172075	0.0379668	0.999793
16835615	KAT7	0.711361	0.16418	0.0380415	0.999793
17090827	CACFD1	1.2893	0.122497	0.0380481	0.999793
16992074	CTB-174D11.1	0.709231	0.165697	0.0381249	0.999793
16817784	C16orf92	1.2677	0.114405	0.0381378	0.999793
16831381	MEIS3P1	0.757975	0.133723	0.0382434	0.999793
16896561	CYP1B1	1.33712	0.140214	0.0382709	0.999793
16988009	EPB41L4A-AS2	1.34252	0.142173	0.0382896	0.999793
16775166	TDRD3	0.705551	0.168385	0.0383308	0.999793
16709508	LOC101927692	0.747517	0.140537	0.0383949	0.999793
16748675	H2AFJ	1.31299	0.131531	0.0384258	0.999793
16954623	RRP9	0.705357	0.168614	0.0384411	0.999793
17105138	UBE2DNL	1.28435	0.120908	0.0384705	0.999793
16873404	SIX5	1.3752	0.15398	0.0385375	0.999793
16859090	CASP14	1.30411	0.128331	0.0385423	0.999793
17002659	MIR585	1.26362	0.113116	0.038593	0.999793
16893884	MYT1L	1.28688	0.121943	0.0386044	0.999793
17035969	BRD2	0.728638	0.153174	0.0387538	0.999793
17095948	ZNF484	0.727802	0.153738	0.0387652	0.999793
16744106	C11orf65	0.726082	0.154894	0.0387792	0.999793
17083370	PDCD1LG2	0.727882	0.153698	0.0387813	0.999793
16822290	POLR3K	1.26807	0.114933	0.0387903	0.999793
16668288	AMPD2	1.33562	0.140068	0.0388179	0.999793
16727232	CST6	1.27634	0.1181	0.038826	0.999793
17068424	MIR486-1	1.3036	0.128347	0.038853	0.999793
16929969	MICALL1	0.744114	0.143078	0.0388532	0.999793
16901587	SH3RF3-AS1	1.31781	0.133618	0.0388877	0.999793
17070360	RALYL	1.27932	0.119269	0.0388927	0.999793
16986632	CMYA5	0.699924	0.172806	0.0389569	0.999793
17082523	BOP1	1.33879	0.141343	0.0389927	0.999793
16843393	SLC35G3	0.724711	0.156002	0.0390215	0.999793
17111549	PAGE3	1.27065	0.116093	0.0390896	0.999793
17011593	FIG4	0.725386	0.155642	0.0391359	0.999793
17011009	LOC100507024	1.29157	0.124048	0.0391548	0.999793
16985614	CENPH	1.39293	0.160685	0.0391616	0.999793
16683875	GPN2	0.737707	0.147502	0.0391693	0.999793
16863168	RELB	1.32476	0.136366	0.0391761	0.999793
16874546	NAPSA	0.730253	0.152454	0.0392049	0.999793
17076481	RNF5P1	1.28523	0.121715	0.039239	0.999793
16901947	FLJ42351	1.28815	0.122821	0.0392482	0.999793
16688153	ROR1-AS1	1.32896	0.138022	0.0393499	0.999793
16926754	S100B	0.65555	0.20498	0.0393887	0.999793
16780182	LINC00379	1.31568	0.133217	0.0394518	0.999793
17092767	MLLT3	0.734358	0.149927	0.0394557	0.999793
16774468	GPALPP1	0.722607	0.157807	0.039515	0.999793
17114038	ELF4	1.35122	0.146216	0.0395264	0.999793
16907130	CLK1	0.730111	0.152813	0.0395466	0.999793
16796829	HSP90AA1	0.741343	0.145403	0.0395555	0.999793
16675638	NR5A2	0.743968	0.143769	0.0396692	0.999793
17108492	CTAG1A	0.662846	0.199929	0.0397063	0.999793
17115659	CTAG1A	0.662846	0.199929	0.0397063	0.999793
16703340	MYO3A	1.29181	0.124509	0.0397414	0.999793
17090670	GFI1B	1.29303	0.125036	0.0398476	0.999793
17003953	SCGB3A1	0.717456	0.161555	0.0398511	0.999793
16889694	NBEAL1	0.743675	0.144102	0.0398652	0.999793
16976894	LOC100506253	0.704736	0.1703	0.0398981	0.999793
16973708	MXD4	0.752609	0.138323	0.0399106	0.999793
17003208	LMAN2	1.29987	0.127728	0.0400451	0.999793
16844509	KRT23	0.731075	0.152563	0.0400554	0.999793
16724886	CLP1	1.28899	0.12366	0.0400842	0.999793
16837721	ARMC7	1.30956	0.131406	0.0401333	0.999793
16831525	CCDC144A	0.70355	0.171328	0.0401408	0.999793
16683655	RSRP1	0.75902	0.134353	0.0401443	0.999793
16732836	OR10D3	1.32253	0.136276	0.0402375	0.999793
16713514	HNRNPA3P1	1.30216	0.128725	0.0402593	0.999793
16938475	CMC1	0.727634	0.155021	0.0402608	0.999793
17007824	FANCE	0.732681	0.151674	0.0402919	0.999793
16808310	PPIP5K1	0.693153	0.178732	0.0403076	0.999793
16713962	CTGLF12P	0.743686	0.14444	0.0403414	0.999793
16805899	CXADRP2	0.720004	0.160237	0.0403568	0.999793
16861282	APLP1	1.34692	0.145343	0.0404541	0.999793
16865044	MIR523	1.27908	0.120153	0.0405034	0.999793
16823365	NLRC3	0.738475	0.147995	0.0405105	0.999793
16868797	AP1M2	1.33377	0.140606	0.0405252	0.999793
17051159	HILPDA	1.27657	0.119213	0.040537	0.999793
16947357	PTX3	0.671142	0.194698	0.0405431	0.999793
17011182	LOC101927365	0.703992	0.171381	0.04056	0.999793
16708754	CYP17A1-AS1	0.744561	0.144086	0.0406468	0.999793
16972616	NEIL3	1.3215	0.136243	0.0407482	0.999793
16780069	SPRY2	0.663282	0.200684	0.0407775	0.999793
16869803	EPHX3	1.26167	0.113621	0.0407832	0.999793
16882790	IGKV1D-42	1.25451	0.110854	0.0408123	0.999793
16907696	PLEKHM3	0.722845	0.158681	0.0408187	0.999793
17088760	PTGS1	1.29382	0.125944	0.0408215	0.999793
17046640	TPST1	0.751254	0.139877	0.0408804	0.999793
17112213	ABCB7	0.74694	0.142721	0.0409203	0.999793
16828602	LINC01227	1.32693	0.13837	0.0409277	0.999793
16905216	GPR155	0.713695	0.165014	0.0409468	0.999793
16823666	PPL	1.3341	0.141023	0.0409494	0.999793
16956486	LINC00971	1.30543	0.130402	0.0409626	0.999793
16858636	LOC100289333	1.32326	0.137045	0.0409662	0.999793
17069177	FAM110B	1.2988	0.127929	0.0409921	0.999793
17078585	FABP9	1.34279	0.144254	0.0410266	0.999793
16815332	LOC100128770	1.3366	0.142014	0.0410562	0.999793
17087755	OR13D1	1.29182	0.125349	0.0410818	0.999793
16674700	LINC00272	1.28632	0.123285	0.04112	0.999793
16869387	GADD45GIP1	1.28995	0.124675	0.0411373	0.999793
16792894	TRIM9	1.37727	0.156783	0.0411829	0.999793
17075604	KCTD9	0.72678	0.156315	0.0411923	0.999793
16844894	LEPREL4	1.34387	0.144836	0.0412899	0.999793
16879232	CYP1B1-AS1	1.32403	0.137605	0.0413749	0.999793
16789059	RCOR1	1.35346	0.148394	0.0413899	0.999793
16976868	BTC	1.26009	0.113353	0.0414025	0.999793
17017763	AGER	1.30053	0.128843	0.0414025	0.999793
16849597	C1QTNF1-AS1	0.748276	0.142224	0.041457	0.999793
16839887	ATP2A3	0.730902	0.153758	0.0414742	0.999793
16683268	LINC01355	0.709533	0.168319	0.0414823	0.999793
16857748	CLEC4M	1.27071	0.117523	0.0414958	0.999793
16728857	PLEKHB1	0.730685	0.153952	0.0415385	0.999793
16845574	ATXN7L3	0.744284	0.144931	0.0415756	0.999793
16861852	ACTN4	0.746799	0.143301	0.0416113	0.999793
16859698	ARRDC2	1.28671	0.123761	0.0416624	0.999793
17103303	PORCN	1.26308	0.114668	0.0416718	0.999793
16820339	PSKH1	0.735384	0.150925	0.0416982	0.999793
16690294	AMY1A	0.681039	0.188625	0.0416991	0.999793
16915009	FAM210B	0.63635	0.222105	0.041841	0.999793
16765389	ATP5G2	1.2945	0.126854	0.0418667	0.999793
17074310	DEFA10P	0.736122	0.150581	0.041899	0.999793
17084723	CA9	1.35551	0.149563	0.0419738	0.999793
17009389	LOC101926962	0.714999	0.164986	0.0420173	0.999793
16942607	LINC01212	1.3487	0.147155	0.0420684	0.999793
17096242	AAED1	0.750676	0.141137	0.0421596	0.999793
16786738	GPATCH2L	0.750318	0.141374	0.0421637	0.999793
16967091	REST	0.751956	0.140313	0.0421805	0.999793
16955257	FAM208A	0.737499	0.14987	0.0421842	0.999793
16884648	PSD4	0.733279	0.152698	0.0421887	0.999793
16917054	LRRN4	1.29018	0.12543	0.0422248	0.999793
16805684	ALDH1A3	0.772106	0.127368	0.0422963	0.999793
16921885	CYYR1-AS1	0.742476	0.146654	0.0423163	0.999793
17023517	SAMD3	0.725751	0.15788	0.0423232	0.999793
16776098	CLYBL-IT1	0.652587	0.21065	0.0427485	0.999793
16890470	LOC101928103	1.29893	0.129112	0.0427968	0.999793
16677361	RPS6KC1	0.703687	0.173516	0.0428361	0.999793
16869372	FARSA	1.3354	0.142874	0.0429304	0.999793
16772829	ZNF891	0.76378	0.133135	0.0429627	0.999793
16863715	SNAR-C1	1.33395	0.14237	0.0429778	0.999793
16863719	SNAR-C1	1.33395	0.14237	0.0429778	0.999793
16764598	MIR1293	1.31029	0.133574	0.0430523	0.999793
17081476	LOC101927798	0.7067	0.171614	0.043088	0.999793
16683925	SLC9A1	1.33842	0.144134	0.0431409	0.999793
16921464	LOC644450	0.748391	0.143364	0.043215	0.999793
17010755	LOC100506926	1.32094	0.137698	0.0432358	0.999793
17050797	CPED1	0.733419	0.153383	0.0432444	0.999793
16926875	SLC25A18	1.3033	0.131136	0.043383	0.999793
16734838	HBB	1.27193	0.119087	0.0433978	0.999793
16758569	C12orf65	0.749954	0.142474	0.0434231	0.999793
16925187	DNAJC28	0.743876	0.146546	0.0434846	0.999793
17021946	USP45	0.755263	0.139025	0.0434892	0.999793
16943819	PHLDB2	1.32195	0.138384	0.0437055	0.999793
17011134	KLHL32	1.26729	0.117481	0.043766	0.999793
17001545	CSF1R	1.34445	0.146796	0.0437703	0.999793
17106326	SNORA35	1.33771	0.144335	0.0438139	0.999793
16674080	GPR52	0.702466	0.175237	0.0438711	0.999793
16847949	CEP112	0.704994	0.173463	0.0438809	0.999793
16692892	CERS2	0.724071	0.160249	0.0439286	0.999793
16813699	TTC23	0.721738	0.161859	0.0439382	0.999793
16789429	C14orf144	0.762334	0.134708	0.0439567	0.999793
16855358	CCDC68	1.25199	0.111687	0.044198	0.999793
16738477	PRG2	0.7445	0.146629	0.0442012	0.999793
16898665	ASPRV1	0.752742	0.14117	0.0442215	0.999793
16864839	ZNF880	1.31319	0.13544	0.0442567	0.999793
16978027	LOC101929210	1.2808	0.123026	0.0442575	0.999793
16756757	UBE3B	0.753247	0.140881	0.0442878	0.999793
16819213	MT1L	0.710884	0.169673	0.0443039	0.999793
16827120	TK2	1.2876	0.125728	0.044375	0.999793
16919209	SNHG17	0.734258	0.15364	0.0443775	0.999793
16843026	CORO6	1.27866	0.122287	0.044418	0.999793
16899533	LRRTM1	1.32136	0.138649	0.0444475	0.999793
16820849	CALB2	0.670539	0.199022	0.0446227	0.999793
16760216	ANO2	0.742535	0.148275	0.0446794	0.999793
17112710	TAF7L	1.18353	0.0839516	0.0447389	0.999793
16675009	SWT1	0.740739	0.149524	0.0447417	0.999793
16809876	LOC101928694	1.29117	0.127484	0.0450087	0.999793
17100304	ENTPD2	1.32482	0.140347	0.0450545	0.999793
16977925	FAM13A	0.700397	0.177706	0.0450798	0.999793
16726320	FKBP2	1.28286	0.124363	0.0451814	0.999793
17010904	AKIRIN2-AS1	1.26823	0.11865	0.0452059	0.999793
16753962	MIR3913-1	1.27118	0.119811	0.0452112	0.999793
16739552	NXF1	0.754414	0.14073	0.0452286	0.999793
16846568	PPP1R9B	0.701734	0.176882	0.0452337	0.999793
16923705	ADARB1	0.7303	0.15701	0.0453081	0.999793
17053066	ZNF282	1.30311	0.132288	0.0453572	0.999793
16978310	DNAJB14	0.740769	0.149947	0.0453768	0.999793
17108468	IKBKG	1.27944	0.123184	0.0454545	0.999793
17012262	RNF217	0.738906	0.151264	0.0454593	0.999793
16825602	DOC2A	1.27776	0.122534	0.0454638	0.999793
16918567	HMGB3P1	1.23546	0.105759	0.0455732	0.999793
16912290	DEFB115	1.28137	0.124064	0.0456731	0.999793
16852008	MOCOS	1.24947	0.111454	0.0456815	0.999793
17117985	LOC728290	1.23422	0.105319	0.0457091	0.999793
17117519	MYL4	1.26041	0.115839	0.0457266	0.999793
17023051	GOPC	0.721078	0.163777	0.0458619	0.999793
16795128	TMED8	0.747276	0.145915	0.0458777	0.999793
16893147	MIR4269	0.752563	0.142387	0.0458827	0.999793
16946159	MRAS	0.736191	0.153445	0.0459415	0.999793
17117999	LOC100508227	0.716384	0.16717	0.0460198	0.999793
16777794	UBL3	0.751554	0.143205	0.0461048	0.999793
16798216	SNORD116-24	1.34784	0.149692	0.0461415	0.999793
16996605	SMIM15	1.30209	0.132453	0.0462705	0.999793
16758135	TMEM120B	0.741078	0.150383	0.046308	0.999793
16824349	LOC100288162	1.25919	0.115685	0.0463492	0.999793
16962493	RFC4	1.34346	0.148242	0.0464093	0.999793
16713750	ANXA8L1	0.743374	0.148912	0.0464274	0.999793
16878358	GPN1	0.751739	0.143312	0.0464563	0.999793
16673191	PBX1	0.743673	0.148769	0.046514	0.999793
16916270	PCMTD2	0.731573	0.157035	0.0465502	0.999793
17102684	MPC1L	1.28714	0.126885	0.0466622	0.999793
16931838	ACR	0.743242	0.149165	0.0466684	0.999793
16945958	EPHB1	0.71625	0.167797	0.0467156	0.999793
17107855	GABRQ	1.28506	0.126105	0.046719	0.999793
16748375	PRH2	0.740228	0.15128	0.0467728	0.999793
16782080	TRAJ22	0.671917	0.199994	0.0467933	0.999793
16840548	MIR324	0.769755	0.13165	0.0468425	0.999793
16863296	PPM1N	1.3039	0.133598	0.0470021	0.999793
16823878	PRM2	1.27211	0.121193	0.047043	0.999793
16735303	LOC283299	0.760971	0.137559	0.0470599	0.999793
16785709	RDH12	0.754315	0.141991	0.0470712	0.999793
17069809	RNA5SP269	1.24398	0.109972	0.0471193	0.999793
17051152	LEP	0.720919	0.164839	0.0471286	0.999793
16756431	TMEM263	1.33836	0.146837	0.0471675	0.999793
16793504	CCDC175	1.30047	0.132401	0.047217	0.999793
17056098	HOXA1	1.23822	0.107686	0.0472275	0.999793
16986655	THBS4	0.694957	0.183423	0.0472586	0.999793
16944213	ZBTB20-AS1	0.741398	0.150835	0.0472848	0.999793
16682290	MST1L	1.19514	0.0898856	0.0473393	0.999793
16947018	RNA5SP145	1.26535	0.118672	0.0473507	0.999793
16989977	CYSTM1	0.754131	0.142314	0.0473825	0.999793
17056110	HOXA3	1.2989	0.131916	0.0474286	0.999793
16978470	UBE2D3	0.771096	0.131181	0.04753	0.999793
17066436	FGF17	0.750058	0.145168	0.047571	0.999793
16845727	CCDC43	1.3179	0.139382	0.0476515	0.999793
16781821	YME1L1	1.31739	0.13919	0.0476596	0.999793
17009545	TFAP2B	1.25868	0.116175	0.0476686	0.999793
16871482	PRODH2	1.28567	0.126945	0.0477679	0.999793
16922714	DSCR9	0.748733	0.146256	0.0478679	0.999793
16808401	FRMD5	1.32998	0.144188	0.0479584	0.999793
17076538	ADAM2	1.24834	0.112164	0.0479765	0.999793
17088206	BSPRY	0.714797	0.169789	0.0479868	0.999793
16935244	SNORD83B	1.29684	0.131514	0.0481034	0.999793
16944266	LSAMP-AS2	0.715488	0.169481	0.0482239	0.999793
16667590	SLC35A3	1.29795	0.132034	0.04825	0.999793
16820053	ELMO3	1.29163	0.129604	0.0483253	0.999793
17094237	LOC441426	0.737558	0.154181	0.0483396	0.999793
16921926	LOC284825	0.690667	0.187459	0.0483493	0.999793
16919592	WFDC6	1.28092	0.125428	0.0483977	0.999793
16700713	SNORA14B	0.694044	0.185047	0.0484202	0.999793
17073276	C8orf31	1.32417	0.142283	0.0484438	0.999793
16701317	HNRNPU-AS1	0.753129	0.143699	0.0484954	0.999793
16878331	C2orf16	1.27788	0.124291	0.0485158	0.999793
17085829	GDA	1.24346	0.110476	0.0485646	0.999793
16661495	SCARNA1	1.36501	0.157816	0.0486459	0.999793
17048879	ARPC1B	1.29745	0.1321	0.048695	0.999793
16916158	MIR941-1	1.29524	0.131235	0.0486994	0.999793
16919044	RBL1	0.746611	0.148251	0.0487176	0.999793
16691591	WARS2	0.747897	0.147378	0.0487184	0.999793
16985440	MAST4	1.32388	0.142375	0.0487655	0.999793
17008655	GLTSCR1L	0.733116	0.157543	0.0487712	0.999793
16753837	SLC35E3	0.741509	0.151807	0.0488318	0.999793
16915590	SS18L1	1.31134	0.137642	0.0489249	0.999793
16855781	DSEL	0.751935	0.144836	0.049014	0.999793
16690090	LRRC39	0.720188	0.166804	0.0490861	0.999793
16910070	MIR4441	0.687387	0.190516	0.049115	0.999793
16704094	ACTR3BP5	1.30073	0.133666	0.0491806	0.999793
16984422	LOC153684	0.753316	0.144034	0.0492189	0.999793
16835909	EPN3	1.3317	0.145731	0.0493385	0.999793
16677304	TATDN3	0.749632	0.14676	0.0495799	0.999793
16750416	PCED1B	0.717105	0.169369	0.049604	0.999793
16960740	C3orf33	1.28536	0.127892	0.0496609	0.999793
16831379	RNA5SP436	0.76472	0.136685	0.0497033	0.999793
17057464	SEPT7P2	0.733032	0.158255	0.0497115	0.999793
16874512	SNAR-D	1.34008	0.149221	0.0497938	0.999793
16664100	AKR1A1	1.26593	0.120209	0.0498065	0.999793
17107717	MTMR1	0.750179	0.146549	0.0498297	0.999793
17109923	FTHL17	1.30245	0.134737	0.0498545	0.999793
16991286	CTB-12O2.1	1.27637	0.124433	0.0498697	0.999793
16736211	RPS13	0.754288	0.143797	0.0498838	0.999793
17097072	SVEP1	0.700217	0.181738	0.0498938	0.999793
17116336	RNA5SP521	1.26304	0.119134	0.0499763	0.999793
16920585	BMP7	1.2623	0.118842	0.0499934	0.999793
16938875	STAC	0.74318	0.15145	0.0500149	0.999793
16718263	SORCS1	1.27099	0.122361	0.050026	0.999793
16908618	ABCB6	1.30639	0.136431	0.0501109	0.999793
16910698	SNPH	1.25622	0.116443	0.0501202	0.999793
16685779	PPT1	1.31001	0.137857	0.0501337	0.999793
16950912	IQSEC1	0.712119	0.173327	0.0501378	0.999793
17046228	GBAS	0.731682	0.159527	0.0501892	0.999793
16787799	IFI27L1	1.32078	0.142086	0.0502122	0.999793
16936432	MAPK11	1.29532	0.132153	0.0502286	0.999793
16722217	ARNTL	0.744598	0.150618	0.0502302	0.999793
16693222	RORC	1.29267	0.131156	0.0503149	0.999793
16790127	LOC100507513	0.754381	0.144031	0.0503562	0.999793
16728778	P2RY2	1.21917	0.101313	0.0504643	0.999793
16670710	BNIPL	0.727628	0.162576	0.0504902	0.999793
16741201	CHKA	0.758677	0.141228	0.0505182	0.999793
16864934	ZNF525	1.30807	0.137377	0.0505998	0.999793
16958759	TPRA1	1.31954	0.141862	0.0506302	0.999793
17086314	IDNK	0.745478	0.15031	0.0506815	0.999793
16992465	SNORA74B	0.738978	0.154799	0.0506939	0.999793
16983652	CDH6	1.19586	0.0915401	0.0507023	0.999793
16871531	NFKBID	1.2885	0.129728	0.0507108	0.999793
16732801	OR10G8	1.27007	0.12237	0.0507351	0.999793
16698782	MIR29C	1.2289	0.105544	0.0508291	0.999793
16932025	MICAL3	0.746805	0.149499	0.0508364	0.999793
16961475	EIF5A2	1.28319	0.127698	0.050864	0.999793
16843987	PCGF2	1.34973	0.153736	0.0510845	0.999793
16832234	LOC440416	1.25049	0.114615	0.0511397	0.999793
17117708	LOC440416	1.25049	0.114615	0.0511397	0.999793
16844523	KRT39	0.767148	0.135951	0.0512017	0.999793
17101723	LOC100506630	1.26506	0.120602	0.0512336	0.999793
17113053	LOC286437	0.754685	0.144379	0.0512454	0.999793
16805422	NR2F2	0.759626	0.141056	0.0512866	0.999793
16921832	JAM2	0.72542	0.164716	0.0513154	0.999793
16903919	ERMN	0.760523	0.140469	0.051317	0.999793
16958464	ZNF148	0.759553	0.14116	0.0513761	0.999793
16952720	ZNF852	0.746782	0.149877	0.0513986	0.999793
16946947	SIAH2-AS1	1.27808	0.125971	0.0514428	0.999793
16991447	MRPL22	1.32274	0.143705	0.0516097	0.999793
16927040	MRPL40	1.29536	0.132979	0.051644	0.999793
17057026	C7orf25	0.744997	0.151299	0.0516966	0.999793
17056830	TARP	0.746878	0.150013	0.0517128	0.999793
17057424	NACAD	1.28091	0.127264	0.0517369	0.999793
16717498	CWF19L1	1.28717	0.129834	0.0518472	0.999793
17056621	DPY19L2P1	1.28379	0.128522	0.0519215	0.999793
17064325	ATG9B	1.29156	0.131659	0.051984	0.999793
16934881	SOX10	0.754399	0.145033	0.0519868	0.999793
16850216	SECTM1	1.29802	0.134245	0.0520136	0.999793
16657594	ISG15	1.32614	0.145282	0.0520233	0.999793
16837344	ABCA9-AS1	0.725415	0.165221	0.0520254	0.999793
16790143	NDRG2	0.719869	0.169204	0.0520711	0.999793
16696395	PIGC	0.699695	0.183882	0.0521286	0.999793
16877463	VSNL1	0.75857	0.142295	0.0521509	0.999793
16738544	UBE2L6	1.29733	0.134084	0.05221	0.999793
16827150	CCDC79	1.25555	0.117222	0.0522127	0.999793
16718840	CACUL1	1.31866	0.1425	0.0522408	0.999793
16733473	ST14	1.32109	0.143466	0.0522651	0.999793
16773556	PAN3	0.728962	0.162889	0.0522841	0.999793
16903537	NMI	1.29145	0.131824	0.0523585	0.999793
16921268	PTK6	1.27194	0.124021	0.0524336	0.999793
16852069	KIAA1328	0.75568	0.144452	0.0524637	0.999793
16743943	MSANTD4	0.763403	0.139211	0.0524681	0.999793
16980742	ANXA2P1	0.748301	0.14954	0.0525079	0.999793
16945051	PLXNA1	0.769468	0.13516	0.0525189	0.999793
17085947	LOC101927358	1.31201	0.140061	0.0525194	0.999793
16755750	UTP20	0.723602	0.166897	0.0525735	0.999793
16874693	KLK6	0.716203	0.172217	0.0525976	0.999793
16661646	RNU11	1.34595	0.15329	0.0526045	0.999793
16921280	SRMS	1.27479	0.125282	0.0526354	0.999793
16936097	CELSR1	1.29324	0.132727	0.0526911	0.999793
16744370	CRYAB	0.722178	0.168002	0.0526986	0.999793
16725783	BEST1	1.28846	0.130833	0.0527241	0.999793
17085862	LINC01504	1.29851	0.134869	0.0527672	0.999793
16774950	SERPINE3	0.738647	0.156431	0.0528004	0.999793
16686990	TTC39A	1.29473	0.133395	0.0528242	0.999793
16872022	LGALS7	1.24149	0.111715	0.0528328	0.999793
16893099	TRAF3IP1	0.746188	0.151226	0.0528647	0.999793
16896308	BIRC6-AS1	1.29043	0.1317	0.0528653	0.999793
16666336	ST6GALNAC5	0.752525	0.146885	0.0529073	0.999793
16954761	GLYCTK-AS1	0.743832	0.152908	0.0529389	0.999793
16823750	CARHSP1	1.28792	0.130782	0.0530208	0.999793
16766683	CDK4	1.24993	0.115314	0.0530362	0.999793
16748275	CLEC9A	0.743537	0.153189	0.0530577	0.999793
16662636	DNALI1	0.712742	0.175188	0.0532378	0.999793
16701933	LOC101927964	0.743078	0.153657	0.0532874	0.999793
16788721	MIR323A	0.717904	0.171497	0.0532965	0.999793
16892485	ATG16L1	0.773364	0.133001	0.0533142	0.999793
16937645	SLC6A1	1.3205	0.143902	0.0533635	0.999793
16977606	LOC101928978	1.26655	0.122335	0.0534162	0.999793
16949785	TMEM44-AS1	1.28381	0.129345	0.0534169	0.999793
16918132	NANP	1.33014	0.147702	0.0534246	0.999793
16672298	KIRREL-IT1	1.32786	0.146819	0.0534306	0.999793
16814278	CAPN15	1.32517	0.145783	0.0534558	0.999793
16715088	AIFM2	1.26184	0.120448	0.0534976	0.999793
17096623	BAAT	1.29791	0.135048	0.0535029	0.999793
16994364	LOC389273	1.27207	0.124634	0.0535081	0.999793
16704977	PRKG1	0.730264	0.162888	0.0536257	0.999793
16904193	ITGB6	1.2866	0.130636	0.053721	0.999793
17109042	MID1	0.751795	0.147903	0.0537426	0.999793
17014361	MAS1	0.757552	0.144011	0.0538469	0.999793
16851586	CABYR	0.709637	0.1779	0.0538487	0.999793
17107492	SLITRK2	1.31647	0.142639	0.053905	0.999793
16902134	DPP10-AS1	1.29542	0.134344	0.0540198	0.999793
16810104	ICE2	0.741851	0.154996	0.0540362	0.999793
16799231	SPRED1	0.748272	0.150559	0.0540935	0.999793
17094453	LOC286297	0.746958	0.151472	0.0540951	0.999793
16914941	LOC101927770	0.771836	0.134474	0.0541177	0.999793
16743779	DCUN1D5	1.27427	0.125857	0.0541317	0.999793
16846259	HOXB6	1.21297	0.100256	0.0541346	0.999793
16752477	RPL41	1.2936	0.133682	0.0541444	0.999793
16693674	NUP210L	1.24825	0.1152	0.0542508	0.999793
16728581	LOC100128494	0.74506	0.152901	0.0542654	0.999793
16824127	LOC100288162	1.29923	0.136009	0.0542687	0.999793
16720353	PNPLA2	0.737328	0.158332	0.054282	0.999793
17055459	ISPD	0.749513	0.149855	0.0543458	0.999793
17086261	RNA5SP287	1.25101	0.116444	0.0544457	0.999793
16944251	GAP43	1.27641	0.126958	0.0545713	0.999793
16728586	LRTOMT	0.749658	0.149915	0.0546055	0.999793
16875262	OSCAR	1.30702	0.139312	0.0546107	0.999793
16982387	LOC728339	0.74866	0.150637	0.0546497	0.999793
16816996	UBFD1	1.31498	0.142524	0.0546999	0.999793
16679777	OR2L2	0.739578	0.157039	0.0547278	0.999793
16898776	FAM136A	1.28383	0.130109	0.0548203	0.999793
16959805	RBP1	0.747967	0.151253	0.0548661	0.999793
16940642	NDUFAF3	1.31018	0.140752	0.0549274	0.999793
16868354	OR7G1	1.22594	0.106134	0.0549436	0.999793
16800242	CKMT1B	1.33432	0.150309	0.0550041	0.999793
17117724	LOC100505620	0.759595	0.143331	0.0550571	0.999793
17051392	SMO	0.749825	0.15016	0.0551882	0.999793
16826494	LINC00919	1.33545	0.150868	0.055191	0.999793
16991582	NIPAL4	1.31678	0.143606	0.0553307	0.999793
16789000	ZNF839	0.722569	0.169599	0.0553713	0.999793
16976676	GC	1.28525	0.131016	0.0554341	0.999793
16730467	TMEM133	0.745835	0.153102	0.0554412	0.999793
16911026	HSPA12B	1.27792	0.128047	0.055472	0.999793
16928668	HSCB	1.29069	0.133256	0.0555036	0.999793
16718755	MIR3663HG	0.742354	0.155632	0.0555803	0.999793
17022349	SNX3	0.771325	0.135655	0.0556186	0.999793
17118084	LOC100128508	0.730674	0.163983	0.0556783	0.999793
17106673	GLUD2	0.764578	0.140291	0.0556988	0.999793
16691828	LOC100233156	0.718607	0.172707	0.0557095	0.999793
16912703	BPIFB3	0.749886	0.150439	0.0557112	0.999793
16841608	TVP23C-CDRT4	0.783085	0.127806	0.055727	0.999793
16752190	RDH5	0.761689	0.142296	0.0557441	0.999793
16727919	GSTP1	1.30038	0.137307	0.0557601	0.999793
16881933	LOC101927948	0.771295	0.135754	0.0557601	0.999793
16866574	SBNO2	1.31759	0.144183	0.0557654	0.999793
16947662	OTOL1	1.2857	0.131389	0.0557914	0.999793
16983950	SPEF2	0.756004	0.14625	0.0558067	0.999793
16830754	KDM6B	0.733662	0.161937	0.0558103	0.999793
16834176	KRT13	1.32376	0.146706	0.0559016	0.999793
16713684	PTPN20B	1.31551	0.143493	0.0559986	0.999793
17109228	ASB9	0.755037	0.147056	0.0560359	0.999793
16876597	MYT1L-AS1	0.725153	0.168214	0.0560691	0.999793
16823255	HCFC1R1	1.32541	0.147488	0.0561141	0.999793
16815953	MIR4718	0.751938	0.149285	0.0561619	0.999793
16899316	DQX1	1.28991	0.133413	0.0563735	0.999793
17020748	KHDC1	1.3029	0.138667	0.0563772	0.999793
16899478	LOC101927967	0.77836	0.131382	0.0565013	0.999793
16675794	NAV1	1.29574	0.135859	0.0565195	0.999793
16956342	FAM86DP	0.744446	0.154759	0.0565295	0.999793
16821324	LOC100129617	0.719896	0.17237	0.0565665	0.999793
17052513	LOC93432	1.30557	0.13987	0.056606	0.999793
16921096	SLCO4A1-AS1	1.2618	0.121987	0.0566139	0.999793
16722659	SPTY2D1-AS1	0.746043	0.153697	0.0566289	0.999793
16821721	JPH3	1.31209	0.14252	0.0566674	0.999793
16748835	PIK3C2G	0.710038	0.179734	0.0567478	0.999793
16677556	TGFB2	0.734754	0.161914	0.0569626	0.999793
17108232	MIR3202-1	1.25918	0.121074	0.0569784	0.999793
16885290	GYPC	0.710911	0.17929	0.0570261	0.999793
16662329	GJA4	1.31208	0.14274	0.0570613	0.999793
16954091	NICN1	0.793712	0.121439	0.0571082	0.999793
16930831	WBP2NL	0.770274	0.137233	0.0571792	0.999793
17046254	CCT6A	1.31344	0.143378	0.0572243	0.999793
16934403	RBFOX2	1.31158	0.142654	0.0572612	0.999793
16841435	TMEM220	0.766194	0.140074	0.0572652	0.999793
16825810	LOC100506928	0.739843	0.158498	0.0572916	0.999793
16801663	RNA5SP397	1.26108	0.122022	0.0572981	0.999793
16986700	ZFYVE16	0.745485	0.154507	0.0572996	0.999793
16838300	TMC8	0.701007	0.186868	0.0573008	0.999793
16960371	WWTR1	0.766406	0.139958	0.0573177	0.999793
16977556	HELQ	0.751658	0.150211	0.0573704	0.999793
17097811	MIR147A	1.31457	0.143935	0.0574035	0.999793
16923179	UBASH3A	0.740485	0.158121	0.0574172	0.999793
16997441	TBCA	1.31165	0.142778	0.057425	0.999793
16825819	ZNF747	1.28599	0.132405	0.0574727	0.999793
16730021	MTNR1B	1.27322	0.127154	0.0574751	0.999793
16863705	SNAR-C1	1.31279	0.143273	0.0574952	0.999793
16863711	SNAR-C1	1.31279	0.143273	0.0574952	0.999793
16863721	SNAR-C1	1.31279	0.143273	0.0574952	0.999793
16910569	DEFB125	1.28776	0.133159	0.057526	0.999793
17102932	KRBOX4	0.718346	0.174195	0.0575578	0.999793
16947107	P2RY1	1.29257	0.135154	0.0575918	0.999793
16823636	ROGDI	1.29048	0.134337	0.0576573	0.999793
16978995	ELOVL6	1.33454	0.152107	0.0577913	0.999793
16932867	TOP3B	0.755127	0.148063	0.0578323	0.999793
16776989	CDC16	0.738524	0.159787	0.0578387	0.999793
16961232	SERPINI2	1.25807	0.121065	0.0579181	0.999793
16868481	OLFM2	0.751673	0.150539	0.0579323	0.999793
16963099	PPP1R2	1.29071	0.134586	0.0579438	0.999793
16781954	YME1L1	1.2146	0.102546	0.0579803	0.999793
16896750	CDKL4	1.28038	0.130387	0.0580152	0.999793
16831338	ZNF286A	0.739113	0.159481	0.0580202	0.999793
17082238	CCDC166	1.25894	0.121483	0.0580245	0.999793
17081224	ADCY8	1.25019	0.117809	0.0580433	0.999793
16866815	KLF16	1.30919	0.142173	0.0581032	0.999793
16786492	YLPM1	0.764992	0.141378	0.0581118	0.999793
16895165	C2orf44	1.29344	0.135792	0.0581138	0.999793
17005535	HIST1H4A	1.28579	0.132692	0.0581726	0.999793
16927261	TMEM191B	1.27739	0.129269	0.0582438	0.999793
16825923	ZNF668	1.26839	0.125553	0.0582773	0.999793
17003003	LOC643201	0.709913	0.180991	0.0583604	0.999793
17074781	FAM86B2	1.29567	0.136852	0.0583871	0.999793
16844616	KRTAP4-4	1.25194	0.118748	0.0584658	0.999793
17078651	SNX16	0.743018	0.157039	0.058562	0.999793
17099827	C9orf69	1.25862	0.12161	0.0585699	0.999793
16746318	LOC646522	1.2689	0.125924	0.0585932	0.999793
16881119	SNRNP27	0.747764	0.153728	0.058652	0.999793
17042699	WI2-2373I1.2	1.25284	0.119235	0.0586906	0.999793
17060143	BAIAP2L1	1.24401	0.115503	0.0587093	0.999793
17103614	GAGE12J	1.14752	0.0728047	0.0587586	0.999793
16983148	CTD-2201E9.1	0.744981	0.155785	0.0587905	0.999793
16907729	CRYGC	1.24551	0.116196	0.0588336	0.999793
16876648	RNASEH1-AS1	1.28011	0.130705	0.0588461	0.999793
16829667	PAFAH1B1	0.763839	0.142601	0.0588687	0.999793
16734424	C11orf21	0.748408	0.153421	0.0588954	0.999793
16718391	PDCD4-AS1	0.752549	0.150516	0.0589236	0.999793
16886881	LY75	0.761167	0.144502	0.0589495	0.999793
17091877	TUBBP5	1.28751	0.133811	0.0589541	0.999793
16742391	GUCY2EP	1.2521	0.119047	0.0589601	0.999793
16898292	VPS54	0.768215	0.139654	0.0590077	0.999793
16660810	RCAN3	0.75246	0.150681	0.0590957	0.999793
17054074	DNAJB6	1.26558	0.124808	0.0591392	0.999793
16684152	DNAJC8	0.769759	0.138664	0.0591409	0.999793
17061099	RASA4B	0.766911	0.140629	0.0591445	0.999793
16757347	OAS3	1.31459	0.144975	0.0591996	0.999793
16713786	AGAP9	0.769652	0.138793	0.0592442	0.999793
16830607	SHBG	1.27573	0.129111	0.0592781	0.999793
16881838	HK2	1.29801	0.138315	0.0593262	0.999793
16858080	C19orf66	1.31741	0.146194	0.0593448	0.999793
17062280	AASS	0.745596	0.15573	0.0594116	0.999793
16979182	NDST4	1.28478	0.132952	0.0594527	0.999793
16925023	SNORA80A	1.29831	0.138604	0.0596286	0.999793
16789756	C14orf80	1.31446	0.145177	0.0596454	0.999793
17100467	ENTPD8	0.755963	0.148546	0.0596534	0.999793
16870401	ISYNA1	1.31569	0.145683	0.0596632	0.999793
16880881	LOC102800447	0.730373	0.16684	0.0596676	0.999793
16686611	LRRC41	1.26269	0.123865	0.0596921	0.999793
17117545	LOC100131541	0.782059	0.130546	0.0596937	0.999793
17100390	TMEM203	1.28961	0.135077	0.0597138	0.999793
16788653	SNORD114-9	1.18416	0.0897754	0.0597264	0.999793
16994597	FAM134B	0.760236	0.1456	0.0597356	0.999793
16840513	DLG4	1.29969	0.13928	0.0598336	0.999793
16677407	SMYD2	0.733659	0.164606	0.0598998	0.999793
17005491	HIST1H2APS1	1.24708	0.117356	0.0599068	0.999793
16910076	MIR2467	0.749711	0.153222	0.0600987	0.999793
16979902	LINC00616	1.26493	0.125044	0.0601802	0.999793
16952439	EIF1B-AS1	0.744408	0.157165	0.0603727	0.999793
16670332	LINC00623	1.29169	0.136286	0.0603736	0.999793
16836232	STXBP4	0.730913	0.166954	0.0604454	0.999793
17011191	PRDM13	1.23559	0.112687	0.0604712	0.999793
16927690	IGLV4-69	0.686866	0.200098	0.0604963	0.999793
16695284	DCAF8	0.757757	0.147776	0.060503	0.999793
16798412	SNORD115-34	1.27141	0.127935	0.0605235	0.999793
16942202	PXK	0.723241	0.17264	0.0605444	0.999793
16912057	GZF1	1.28356	0.13303	0.0605754	0.999793
16714381	CSTF2T	0.772345	0.137716	0.0606862	0.999793
17094009	FBXO10	0.757587	0.14803	0.0607352	0.999793
16891176	ANKZF1	0.75614	0.1491	0.0608243	0.999793
16818114	HSD3B7	1.24421	0.116572	0.0608767	0.999793
17101622	OFD1	0.769454	0.139846	0.0609278	0.999793
17089371	STXBP1	0.759887	0.146566	0.0610045	0.999793
17034960	OR2J1	0.727654	0.169707	0.0610128	0.999793
16836431	LPO	1.31945	0.148023	0.0610992	0.999793
16744770	SIK3-IT1	0.755964	0.149392	0.0611144	0.999793
16829235	APRT	1.26703	0.126389	0.0611233	0.999793
16955595	C3orf67	0.74634	0.156252	0.0611438	0.999793
16860208	DHTKD1	1.26638	0.126172	0.0612449	0.999793
16822105	SPIRE2	1.29327	0.137403	0.061248	0.999793
16821585	GSE1	0.783221	0.130568	0.0612944	0.999793
16839131	TBCD	0.711172	0.182141	0.0613028	0.999793
17082012	LOC100133669	0.743064	0.158705	0.0613139	0.999793
16824786	ZP2	1.26441	0.125379	0.0613176	0.999793
16939469	EIF1B	1.2813	0.13248	0.0613406	0.999793
16991604	THG1L	1.34205	0.157239	0.061342	0.999793
16799492	INAFM2	0.780677	0.132442	0.0615602	0.999793
16855545	ALPK2	1.26599	0.126185	0.0616064	0.999793
16736092	CALCA	1.19433	0.095016	0.0616214	0.999793
16968447	AGPAT9	0.764173	0.143915	0.0616382	0.999793
16785897	SMOC1	1.27327	0.129276	0.0616574	0.999793
16859554	PGLS	1.27804	0.131295	0.0616875	0.999793
17094667	PGM5-AS1	0.634112	0.24383	0.0617308	0.999793
16926849	CECR2	1.20285	0.0988615	0.0617362	0.999793
17009132	TMEM63B	0.738249	0.162454	0.0617542	0.999793
16902991	CCNT2-AS1	0.762328	0.145329	0.0618548	0.999793
16953454	UCN2	1.25889	0.123317	0.061899	0.999793
16781961	TRAV26-2	1.28027	0.132337	0.0619047	0.999793
17105126	POU3F4	1.28475	0.134241	0.0619703	0.999793
17068967	RNU105C	1.20345	0.0992479	0.0620489	0.999793
16912597	DNMT3B	1.27051	0.128311	0.0620499	0.999793
16998551	SLCO4C1	1.26503	0.126012	0.0620896	0.999793
16769690	CMKLR1	1.28927	0.136319	0.062348	0.999793
16805719	LRRK1	0.734096	0.165868	0.0623748	0.999793
16786100	RGS6	0.751596	0.153243	0.0624031	0.999793
16793885	RAB15	1.27739	0.131412	0.0624647	0.999793
16742814	RAB30	0.772005	0.138938	0.0625413	0.999793
16836315	DGKE	0.738249	0.163002	0.062635	0.999793
16849148	RNF157	1.2794	0.132357	0.0626621	0.999793
17019912	DEFB114	1.25392	0.121548	0.0626639	0.999793
16707872	CCNJ	0.763897	0.144746	0.0627935	0.999793
17012108	ASF1A	0.756192	0.1502	0.0628025	0.999793
17064888	MNX1	1.27176	0.129236	0.0628599	0.999793
16809219	TNFAIP8L3	1.32019	0.149336	0.0628717	0.999793
16858607	ZNF788	0.772913	0.138489	0.0628857	0.999793
16943490	LOC152225	1.21417	0.10438	0.0629962	0.999793
17096713	OR13C4	1.31034	0.145389	0.0630192	0.999793
16989396	PCBD2	1.30373	0.142715	0.0631013	0.999793
16796175	ASB2	1.27607	0.131177	0.0631104	0.999793
17114740	SPANXN3	1.27286	0.129827	0.063117	0.999793
16766590	DCTN2	1.26326	0.12577	0.0631485	0.999793
17109927	DMD	0.70025	0.191802	0.0632065	0.999793
17114728	MAGEC2	1.24969	0.120002	0.0632548	0.999793
16669324	LOC101929147	0.753895	0.152096	0.0632551	0.999793
16899079	DGUOK-AS1	0.769124	0.141383	0.0633554	0.999793
16770618	LINC01234	0.76168	0.146654	0.0634163	0.999793
16677037	DIEXF	0.768202	0.142073	0.0634388	0.999793
16915609	MTG2	1.28164	0.133705	0.0634713	0.999793
17017695	RNA5SP206	0.740529	0.161861	0.0634743	0.999793
16964799	SORCS2	1.3142	0.147244	0.0635065	0.999793
16750617	LINC00935	1.29368	0.138779	0.0635429	0.999793
16864910	NDUFV2	0.770786	0.140326	0.0635561	0.999793
16890400	CPS1-IT1	1.24444	0.117876	0.0635656	0.999793
17020069	GSTA1	0.745553	0.158303	0.063617	0.999793
16840293	DHX33	0.751041	0.154413	0.0637266	0.999793
16848583	CD300LB	1.24396	0.117757	0.0637618	0.999793
16869942	CYP4F2	1.22495	0.109461	0.0637947	0.999793
16725910	UQCC3	1.31339	0.147095	0.0638411	0.999793
17059840	BET1	0.748096	0.156599	0.0638413	0.999793
16815310	TNFRSF12A	1.28056	0.13344	0.0638433	0.999793
17000294	HNRNPA0	1.34304	0.159149	0.0638529	0.999793
16782100	TRAJ11	0.746645	0.157672	0.0638833	0.999793
16854639	NOL4	1.31165	0.146416	0.0639042	0.999793
16847979	APOH	1.27086	0.129383	0.0639376	0.999793
16717606	NDUFB8	1.24617	0.118809	0.0639763	0.999793
16730583	WTAPP1	1.28833	0.136833	0.0640967	0.999793
16711299	LINC00702	1.32592	0.1525	0.0643335	0.999793
16774427	LACC1	1.25197	0.12148	0.0643353	0.999793
17088173	SLC31A1	1.27174	0.129959	0.064353	0.999793
16931677	PPP6R2	1.29124	0.138205	0.064391	0.999793
16954055	RHOA	0.789057	0.128112	0.064415	0.999793
17061504	ATXN7L1	0.755311	0.151775	0.0644639	0.999793
16930348	GRAP2	0.738495	0.163953	0.0644648	0.999793
16997498	SCAMP1-AS1	1.27744	0.132455	0.0645118	0.999793
17101543	TMSB4X	1.25379	0.122373	0.0645743	0.999793
16865675	RPL28	0.760773	0.147945	0.0645845	0.999793
16674973	C1orf21	1.30067	0.142253	0.0646045	0.999793
16840961	LOC100128288	0.763723	0.145971	0.0648053	0.999793
16737105	WT1	1.25754	0.124104	0.0648184	0.999793
16861193	PSENEN	1.2982	0.141343	0.064829	0.999793
16798442	RNA5SP390	0.740874	0.162465	0.0648801	0.999793
16894555	MIR4429	0.762989	0.14655	0.064912	0.999793
16662209	AZIN2	0.77951	0.134949	0.0649201	0.999793
16753191	METTL21B	1.26568	0.127649	0.0649281	0.999793
16963906	CTBP1-AS	1.26675	0.128119	0.0649549	0.999793
16957221	MORC1	1.28099	0.134206	0.0650144	0.999793
16900022	KRCC1	0.758887	0.14953	0.0650189	0.999793
16760714	C1RL	1.30349	0.143651	0.0650298	0.999793
16827793	ST3GAL2	1.33967	0.158537	0.0651077	0.999793
17005865	HIST1H2BM	1.31718	0.149375	0.0651377	0.999793
16743517	MAML2	0.756492	0.151318	0.0651523	0.999793
16937909	TMEM43	0.769164	0.142313	0.0651574	0.999793
16757051	LINC01405	0.761536	0.147765	0.0652426	0.999793
17102227	PCYT1B-AS1	1.25821	0.124608	0.0652844	0.999793
17093417	KIAA1161	1.33009	0.15476	0.0653039	0.999793
16751857	TARBP2	1.25197	0.121934	0.0653317	0.999793
16873060	PLAUR	1.27087	0.130065	0.0653384	0.999793
16866981	DIRAS1	1.31179	0.147288	0.0653884	0.999793
16920751	GNAS-AS1	0.703184	0.191141	0.0654337	0.999793
16730215	PIWIL4	0.731182	0.169973	0.0654721	0.999793
16853171	ZNF236	0.758239	0.150281	0.065535	0.999793
17090957	COL5A1	1.31208	0.147548	0.0656436	0.999793
16983848	RAI14	1.28799	0.137509	0.0656929	0.999793
16853414	TYMSOS	1.31217	0.147675	0.065806	0.999793
17099967	INPP5E	1.26821	0.129158	0.0658171	0.999793
16771727	ZCCHC8	0.758538	0.150242	0.0658492	0.999793
17060049	DLX5	0.768633	0.143069	0.065876	0.999793
16778468	MTRF1	0.762132	0.147711	0.0659201	0.999793
17043622	NXPH1	1.2632	0.12706	0.0659313	0.999793
16773700	B3GALTL	0.752806	0.154452	0.0659999	0.999793
16660299	PLA2G2F	1.28541	0.136579	0.0660143	0.999793
16682764	PLA2G2E	1.23109	0.113154	0.0661663	0.999793
16918215	DEFB119	1.25791	0.124904	0.0662078	0.999793
16721916	AMPD3	1.29369	0.140191	0.0662443	0.999793
17000213	LOC389332	1.29523	0.140849	0.0662641	0.999793
16735321	OR5P3	0.764095	0.146575	0.0664069	0.999793
16684535	BAI2	1.2443	0.119093	0.0664599	0.999793
16857942	MBD3L1	1.29084	0.139108	0.0664711	0.999793
16709610	PNLIPRP3	1.19225	0.0958441	0.06656	0.999793
16726489	RPS6KA4	1.26033	0.126135	0.0666021	0.999793
16916852	CENPB	1.28193	0.135412	0.0666283	0.999793
17073759	HSF1	1.29765	0.142058	0.0666315	0.999793
16673296	RNA5SP64	1.26189	0.126875	0.066743	0.999793
17107362	FGF13-AS1	0.736953	0.166555	0.0668607	0.999793
16736847	LIN7C	0.761462	0.148731	0.0669113	0.999793
16735214	GVINP1	0.710938	0.18621	0.066924	0.999793
16786264	ACOT4	1.25925	0.125835	0.0669629	0.999793
16861724	FAM98C	1.25668	0.12472	0.066967	0.999793
17076155	TTI2	1.30636	0.14594	0.0670733	0.999793
17047504	HSPB1	1.27652	0.133327	0.0670792	0.999793
17003103	SNCB	1.27327	0.131944	0.0671025	0.999793
16825252	GSG1L	1.28169	0.135558	0.0671315	0.999793
17103679	GAGE2A	1.14063	0.0718761	0.0671498	0.999793
16851230	ANKRD20A5P	0.722754	0.177538	0.0674263	0.999793
16774188	COG6	0.752914	0.155233	0.0675133	0.999793
16972877	LOC731424	1.33323	0.157324	0.0675365	0.999793
16743721	MMP1	1.24783	0.121122	0.0675554	0.999793
16907812	ACADL	1.28925	0.139004	0.0675875	0.999793
16925149	C21orf54	1.27647	0.13356	0.067606	0.999793
16862427	CYP2S1	1.2801	0.135132	0.067644	0.999793
16765963	ANKRD52	1.29945	0.143347	0.067654	0.999793
17088100	UGCG	1.27709	0.133869	0.0676938	0.999793
16899476	SNAR-H	1.29646	0.142109	0.0676999	0.999793
16928105	LOC100652871	1.25505	0.124389	0.0677987	0.999793
17075529	ENTPD4	1.31593	0.150343	0.0678309	0.999793
17015315	MIR3691	1.24455	0.119869	0.0679813	0.999793
17080342	TRPS1	0.784362	0.133079	0.0679828	0.999793
16677057	SYT14	1.19382	0.0970721	0.0679976	0.999793
17067332	ESCO2	1.28686	0.138207	0.0680219	0.999793
17083144	SMARCA2	0.768699	0.144165	0.068048	0.999793
17007475	PHF1	0.771299	0.142364	0.0681444	0.999793
16665901	IL12RB2	0.726257	0.17538	0.0681874	0.999793
17118368	DSERG1	0.74108	0.164305	0.0681934	0.999793
17092879	MIR31	0.773876	0.140574	0.0682201	0.999793
16865693	NAT14	1.28592	0.137907	0.0682311	0.999793
17004374	FAM50B	1.26999	0.131077	0.0682362	0.999793
16753465	XPOT	1.2913	0.140227	0.0682835	0.999793
16839331	YWHAE	0.781807	0.135016	0.0682881	0.999793
16948063	NLGN1	1.2965	0.142466	0.068349	0.999793
16949365	EIF4A2	1.28567	0.137865	0.0683576	0.999793
16823074	BRICD5	1.27604	0.133765	0.068409	0.999793
17026267	TNF	1.25315	0.12384	0.0684264	0.999793
16776872	GRTP1-AS1	1.26758	0.130133	0.0684504	0.999793
17086676	GADD45G	1.22134	0.109739	0.0684515	0.999793
16689042	SYDE2	0.76207	0.149151	0.0684911	0.999793
17066733	CCAR2	0.75603	0.153522	0.0684974	0.999793
16742775	MIR4300	0.753995	0.155002	0.0684981	0.999793
16804687	MESP2	1.26335	0.128326	0.0685012	0.999793
16779833	LMO7-AS1	0.756514	0.153207	0.0685615	0.999793
16916971	PROKR2	1.25747	0.1258	0.068584	0.999793
16973301	ZNF721	0.763119	0.148454	0.0686012	0.999793
16952707	ZNF445	0.780198	0.136346	0.0686954	0.999793
16918908	SCAND1	1.26896	0.130864	0.0687326	0.999793
17083417	MLANA	0.776294	0.139133	0.0687581	0.999793
17104450	ARR3	0.772486	0.141875	0.0688348	0.999793
16660282	PLA2G5	1.30006	0.144257	0.0689003	0.999793
17023927	AHI1	0.717201	0.182786	0.0689855	0.999793
16868038	TIMM44	1.27794	0.134884	0.069033	0.999793
16792323	FSCB	1.24277	0.119542	0.0690473	0.999793
16960494	ERICH6	0.783756	0.134035	0.0690849	0.999793
16713330	ZNF248	0.759968	0.151014	0.0691288	0.999793
16984336	C5orf51	0.736588	0.168206	0.0691298	0.999793
16752305	CDK2	1.26183	0.127961	0.069149	0.999793
16992809	HIGD2A	1.27593	0.134082	0.0691653	0.999793
16924327	C21orf91	0.775127	0.140167	0.0691679	0.999793
17005790	HIST2H4B	1.26012	0.127246	0.0692177	0.999793
16813038	MFGE8	0.757424	0.152943	0.0692829	0.999793
16788729	MIR494	0.766147	0.146656	0.0693137	0.999793
16683960	MAP3K6	1.31603	0.151198	0.0693295	0.999793
16693474	S100A16	0.756339	0.153758	0.0693297	0.999793
17060481	C7orf43	1.26904	0.131184	0.0693344	0.999793
16976430	GNRHR	0.755835	0.154128	0.0693347	0.999793
16920744	GNAS-AS1	0.763317	0.148742	0.0694056	0.999793
17111955	CXCR3	0.766793	0.146257	0.0694381	0.999793
17005955	ZKSCAN3	0.747736	0.160119	0.0694387	0.999793
16738395	OR5AP2	1.25709	0.126031	0.0694593	0.999793
16761201	CD69	0.716833	0.18341	0.0695037	0.999793
16889054	CCDC150	1.25022	0.123051	0.0695443	0.999793
17072920	WISP1	1.32914	0.156814	0.0696092	0.999793
17110367	MIR222	0.73017	0.173321	0.0696125	0.999793
16736682	NAV2-AS1	0.784282	0.133932	0.0696385	0.999793
16803008	UBL7-AS1	1.25414	0.124832	0.0696684	0.999793
16823215	PRSS22	1.25338	0.124517	0.0697182	0.999793
16968895	CCSER1	1.26282	0.12866	0.0697334	0.999793
16788768	MIR487A	0.737247	0.168083	0.069741	0.999793
17115636	G6PD	1.22736	0.11297	0.0697652	0.999793
17102297	DCAF8L2	1.25962	0.127284	0.0697771	0.999793
17045486	HECW1	1.25066	0.123361	0.0698099	0.999793
16746036	C11orf45	1.23931	0.118341	0.0698261	0.999793
16899686	GGCX	1.25822	0.126713	0.0698726	0.999793
16919466	ADA	1.23223	0.115222	0.0699252	0.999793
16684902	CSMD2	1.2841	0.138035	0.070053	0.999793
16957583	KIAA1407	0.748096	0.160244	0.0701196	0.999793
17002972	THOC3	0.752461	0.157035	0.0701248	0.999793
16791455	STXBP6	1.27541	0.134324	0.0701297	0.999793
16859675	CCDC124	1.27615	0.134711	0.0702728	0.999793
16993235	N4BP3	1.24377	0.12052	0.0702877	0.999793
16922584	CHAF1B	1.28998	0.140695	0.0703301	0.999793
16835045	LRRC37A	0.772168	0.142877	0.0703558	0.999793
16906460	ORMDL1	0.761309	0.150726	0.0703963	0.999793
16888365	RNA5SP113	0.782743	0.135418	0.070473	0.999793
16752223	ORMDL2	1.26117	0.128292	0.0704986	0.999793
17102948	ZNF674-AS1	1.24909	0.122987	0.0705327	0.999793
16864751	FPR2	1.27216	0.133109	0.0705459	0.999793
17069971	RNA5SP271	1.25622	0.126155	0.0705809	0.999793
16838103	SNORD1A	0.720895	0.181048	0.0706696	0.999793
17082132	NAPRT	1.26814	0.131431	0.0706982	0.999793
17084821	HRCT1	0.73903	0.167329	0.0707121	0.999793
16918694	UQCC1	0.767343	0.146552	0.0707607	0.999793
16768723	USP44	1.29516	0.143196	0.0708923	0.999793
17011079	MANEA	0.759343	0.152432	0.0709082	0.999793
16948348	PEX5L-AS1	1.26143	0.128621	0.0709688	0.999793
16705381	TET1	0.738735	0.167795	0.0711257	0.999793
16954724	TLR9	0.762545	0.150238	0.0711648	0.999793
16691574	RNA5SP56	0.742519	0.165004	0.0711933	0.999793
17066224	SH2D4A	1.24503	0.12148	0.0712217	0.999793
16846254	HOXB5	1.2555	0.126141	0.0712642	0.999793
16962763	ATP13A5	1.24435	0.121213	0.0713018	0.999793
16710588	LINC01163	1.26495	0.130341	0.0713567	0.999793
16991729	FABP6	1.25834	0.12747	0.0714363	0.999793
16798349	SNORD115-25	1.23068	0.115166	0.0714882	0.999793
17056227	JAZF1	0.765603	0.14819	0.0714896	0.999793
16762837	CAPRIN2	0.703841	0.194905	0.0715574	0.999793
16820601	NFAT5	0.74672	0.162115	0.0716095	0.999793
16931598	MOV10L1	1.26153	0.128985	0.0716757	0.999793
16895208	ITSN2	0.766624	0.147556	0.0716926	0.999793
16954354	IFRD2	0.766303	0.147883	0.0718726	0.999793
16730429	ARHGAP42	1.28994	0.141448	0.0718765	0.999793
16852226	RNF165	1.30977	0.14996	0.071939	0.999793
16817869	ZNF48	1.27893	0.136742	0.0719867	0.999793
16764758	GALNT6	1.25632	0.126853	0.0720402	0.999793
16818693	LONP2	0.72831	0.176244	0.0720495	0.999793
16869228	DHPS	1.27846	0.136598	0.072117	0.999793
16777373	BASP1P1	1.2771	0.136007	0.0721193	0.999793
16971256	POU4F2	1.26863	0.132322	0.0721483	0.999793
17052552	LOC93432	1.26863	0.132332	0.0721677	0.999793
16879787	LOC100130642	1.26986	0.13289	0.0722126	0.999793
16864920	FAM90A27P	1.28558	0.139787	0.0723179	0.999793
16840703	FXR2	1.36589	0.173535	0.0723717	0.999793
17065423	FAM90A10P	1.27324	0.134465	0.0724201	0.999793
16774771	CDADC1	0.764682	0.149358	0.0724429	0.999793
16768628	NDUFA12	1.2824	0.138477	0.0724639	0.999793
16843541	CCL16	0.776592	0.140771	0.0724769	0.999793
16922824	WRB	0.75693	0.155081	0.0725375	0.999793
17057990	NUPR1L	0.764669	0.149426	0.0725561	0.999793
16701023	CHRM3-AS1	0.722521	0.181014	0.0725766	0.999793
17096631	MRPL50	0.754845	0.156671	0.0726354	0.999793
16783265	NPAS3	0.745566	0.163612	0.0727238	0.999793
16933960	DUSP18	0.763415	0.150446	0.0727556	0.999793
16659478	PRDM2	0.741299	0.166884	0.0728496	0.999793
17086987	PTPDC1	1.24512	0.122226	0.0728645	0.999793
16978502	SLC9B1	1.27135	0.133871	0.0729192	0.999793
16893704	FAM110C	1.25611	0.12715	0.0729277	0.999793
17101981	EIF1AX-AS1	1.25864	0.12828	0.0729411	0.999793
16660654	C1orf213	1.27976	0.137577	0.072979	0.999793
16746379	NCAPD3	1.23141	0.116172	0.0731618	0.999793
16984429	ZNF131	0.756057	0.156091	0.0732117	0.999793
16938971	RNA5SP129	0.76452	0.149899	0.0732536	0.999793
16695888	ALDH9A1	0.772087	0.144416	0.073283	0.999793
16719838	TUBGCP2	1.26013	0.129099	0.0732939	0.999793
17006042	OR10C1	0.785323	0.134938	0.0733099	0.999793
16999940	LOC100506102	1.26319	0.130482	0.0733613	0.999793
16751700	MFSD5	1.26411	0.13093	0.0734542	0.999793
16983000	RNA5SP176	0.740021	0.168248	0.0735375	0.999793
16869397	TRMT1	1.23898	0.119759	0.0735582	0.999793
16852463	RAB27B	1.25312	0.1261	0.073559	0.999793
17072032	UTP23	0.768841	0.146914	0.0735673	0.999793
16887972	HOXD4	1.2569	0.127801	0.0736018	0.999793
16854702	INO80C	0.77306	0.143898	0.0736547	0.999793
17088916	LHX2	1.25922	0.12888	0.073705	0.999793
16879659	SIX3	0.742778	0.166283	0.0737326	0.999793
17033297	MICB	1.26968	0.133526	0.0737518	0.999793
16836351	AKAP1	0.756226	0.156277	0.0737847	0.999793
16697000	TEDDM1	0.775101	0.142529	0.0738666	0.999793
16744579	C11orf71	1.29132	0.143048	0.073891	0.999793
16997068	MRPS27	0.761228	0.152647	0.0738922	0.999793
16712531	ARHGAP21	0.778804	0.139893	0.0739281	0.999793
16874214	NTF4	1.26921	0.133406	0.0739385	0.999793
16942741	MIR4273	0.760868	0.152945	0.0739557	0.999793
16998368	ERAP1	0.750257	0.160882	0.0740948	0.999793
16660527	ZBTB40	0.766191	0.1492	0.0742593	0.999793
16959522	MSL2	0.768311	0.147667	0.0742883	0.999793
16726860	FRMD8	0.776069	0.142088	0.0743913	0.999793
16969911	ANK2	0.731571	0.17519	0.0744034	0.999793
17052652	PRSS1	0.729528	0.176781	0.0744413	0.999793
16861367	TBCB	1.26784	0.133052	0.0744804	0.999793
16933502	CHEK2	1.24383	0.122336	0.0744931	0.999793
16750488	TMEM106C	0.777762	0.140943	0.0745483	0.999793
16663498	MPL	1.23554	0.118631	0.0745962	0.999793
16842007	ATPAF2	1.319	0.155342	0.0746899	0.999793
16885718	LINC01120	1.23236	0.117227	0.0747068	0.999793
16983540	PMCHL1	1.17931	0.0925493	0.0747337	0.999793
16844189	PGAP3	0.777336	0.141346	0.074744	0.999793
17011837	FLJ34503	1.27385	0.135831	0.0747578	0.999793
17098640	MIR4672	1.27571	0.136695	0.07485	0.999793
17047881	DMTF1	0.779819	0.139611	0.0748573	0.999793
16953679	NCKIPSD	1.26696	0.132845	0.0748792	0.999793
16980291	ANAPC10	0.758541	0.155157	0.0748877	0.999793
17024452	SHPRH	0.747226	0.163604	0.0749036	0.999793
16708370	C10orf2	1.25737	0.128662	0.0750695	0.999793
16840462	MIR195	0.746023	0.164627	0.0751127	0.999793
16745159	SLC37A4	1.23684	0.119458	0.0751784	0.999793
16976798	RASSF6	1.29455	0.145112	0.0752273	0.999793
17118160	FLJ38717	0.739461	0.169683	0.07527	0.999793
17105655	BHLHB9	0.753619	0.15907	0.0753594	0.999793
16927446	LZTR1	0.776498	0.142264	0.075387	0.999793
16962632	LEPREL1	1.24511	0.123293	0.0753952	0.999793
16893246	GPR35	1.26597	0.132658	0.0754401	0.999793
16836311	NOG	1.24306	0.122395	0.0754652	0.999793
17038750	HCG25	0.767238	0.149059	0.0754797	0.999793
16833706	MIR4727	1.24928	0.125216	0.0754918	0.999793
16743148	NOX4	1.2406	0.12131	0.0755347	0.999793
17086610	NXNL2	1.24116	0.121573	0.0755543	0.999793
16960082	LOC100289361	1.25489	0.127798	0.0756344	0.999793
16698656	EIF2D	0.755021	0.158181	0.0756507	0.999793
16939949	ZNF501	0.797679	0.127287	0.0757489	0.999793
16683817	AIM1L	1.27616	0.137339	0.0758029	0.999793
16704588	AGAP9	0.785741	0.135811	0.0758201	0.999793
16874740	KLK11	0.748675	0.163131	0.0760055	0.999793
17117422	TMCC2	0.768221	0.148644	0.0760807	0.999793
16968966	RNA5SP164	0.749642	0.162469	0.0761255	0.999793
16825753	CD2BP2	1.28613	0.141892	0.076158	0.999793
16856226	FGF22	1.26585	0.132941	0.0761768	0.999793
16698697	FAIM3	0.725494	0.180966	0.0761836	0.999793
16901688	LOC100288570	0.746581	0.164811	0.0761872	0.999793
16781177	MCF2L-AS1	1.239	0.120862	0.0762122	0.999793
16710228	PSTK	1.27025	0.134914	0.0762177	0.999793
16716287	LINC00864	1.2453	0.123802	0.0763943	0.999793
17111219	SMC1A	0.780991	0.139502	0.0764025	0.999793
16821966	LOC100287036	0.786745	0.135368	0.0764207	0.999793
17115002	MAGEA10	0.755588	0.158174	0.076422	0.999793
17019847	RHAG	1.25628	0.128783	0.0764551	0.999793
16704254	ZNF32-AS1	0.737061	0.172207	0.0764575	0.999793
16947045	AADAC	0.741941	0.168495	0.0764812	0.999793
17054460	PSMG3	1.25318	0.127427	0.076545	0.999793
16759135	LOC101927735	1.20973	0.107508	0.076561	0.999793
17111567	UQCRBP1	0.79901	0.126704	0.0765748	0.999793
17044521	HOXA11-AS	1.27945	0.139197	0.0766634	0.999793
16916623	PCED1A	1.26868	0.134427	0.076677	0.999793
16961665	NLGN1-AS1	1.27068	0.135321	0.0766806	0.999793
16851191	LDLRAD4	0.757295	0.157045	0.0766912	0.999793
17104706	TAF1	0.765471	0.151036	0.0768056	0.999793
17019543	LOC101929705	1.25867	0.130048	0.0768884	0.999793
17105770	TMEM31	0.774699	0.144306	0.0768904	0.999793
16923071	LINC00111	1.22495	0.114749	0.0770265	0.999793
16694764	SH2D2A	0.765023	0.151484	0.0770326	0.999793
16847455	INTS2	0.773004	0.145621	0.077046	0.999793
16863115	APOE	1.2534	0.127751	0.0770668	0.999793
17048576	PPP1R9A	0.76654	0.150395	0.0770936	0.999793
17065679	C8orf74	0.769367	0.148331	0.0771295	0.999793
16911493	SPTLC3	0.734067	0.174946	0.0772027	0.999793
17072653	PCAT1	1.25334	0.127794	0.0772294	0.999793
17016697	GABBR1	0.776008	0.14352	0.0772381	0.999793
16891373	ASIC4	0.753987	0.15982	0.077251	0.999793
17092846	IFNA22P	0.725034	0.181988	0.0772619	0.999793
16811617	CYP11A1	0.751701	0.161561	0.0772913	0.999793
16926184	LINC00322	1.24602	0.124504	0.0772919	0.999793
17082109	MROH6	1.28782	0.14323	0.0773908	0.999793
16833231	CCL13	1.26248	0.131986	0.0774036	0.999793
16851443	RIOK3	0.748258	0.164246	0.0774478	0.999793
17007499	SYNGAP1	0.759315	0.155947	0.0774647	0.999793
16721323	RNA5SP329	0.75927	0.156012	0.0775242	0.999793
16959896	GK5	0.76284	0.153365	0.0775436	0.999793
16913689	DHX35	0.796412	0.128985	0.0775913	0.999793
16882955	CIAO1	1.26529	0.133336	0.0776061	0.999793
16963669	ZNF876P	0.778512	0.141914	0.0776901	0.999793
17066278	LPL	0.70847	0.195358	0.0777019	0.999793
17101732	CA5BP1	0.757051	0.157769	0.0777096	0.999793
16738671	LOC283194	0.759767	0.155766	0.077762	0.999793
16865128	PRKCG	1.262	0.131934	0.077778	0.999793
16815035	E4F1	1.2829	0.141251	0.0777816	0.999793
16755103	NUDT4	0.777035	0.143042	0.0777965	0.999793
16945806	NPHP3-AS1	0.781467	0.139866	0.0779015	0.999793
16741833	STARD10	1.26333	0.132614	0.0779609	0.999793
16700421	TTC13	0.738218	0.172202	0.077976	0.999793
16954401	HYAL1	0.778582	0.142	0.0779779	0.999793
16707180	IFIT2	1.19807	0.102546	0.0780243	0.999793
16750743	PRPH	1.2534	0.128182	0.0780656	0.999793
16876191	UBE2M	1.28504	0.142339	0.0780811	0.999793
16859166	CYP4F12	1.25277	0.127922	0.0781214	0.999793
16729128	SERPINH1	0.797823	0.128224	0.0781497	0.999793
16831486	CCDC144A	1.25389	0.128441	0.078151	0.999793
17097869	MEGF9	1.21642	0.111224	0.0781686	0.999793
16815540	C16orf96	0.771563	0.147233	0.0781697	0.999793
16829494	DBIL5P	0.765138	0.151988	0.0781845	0.999793
16846291	HOXB9	1.25433	0.128655	0.0781866	0.999793
16683061	USP48	0.761964	0.154354	0.0781958	0.999793
16846504	FAM117A	0.761485	0.154727	0.0782277	0.999793
16737093	LOC100506675	1.26123	0.131801	0.0782563	0.999793
17106031	PRPS1	0.774864	0.144856	0.0782653	0.999793
16834545	IFI35	1.26998	0.135735	0.0782703	0.999793
16907672	METTL21A	0.778764	0.142013	0.0782833	0.999793
16746728	CACNA1C	0.750159	0.163358	0.0784489	0.999793
16906031	ZNF385B	1.2541	0.128693	0.0785178	0.999793
16976438	TMPRSS11D	0.760055	0.155969	0.0785611	0.999793
16909464	GPR55	0.780381	0.140992	0.0786152	0.999793
16753202	TSFM	1.22689	0.116279	0.0786485	0.999793
16685330	GRIK3	1.23902	0.121915	0.0787585	0.999793
16673489	TBX19	0.777951	0.142868	0.0788294	0.999793
16854809	KC6	1.24915	0.12659	0.0788538	0.999793
16924866	KRTAP21-1	0.773767	0.145949	0.0788572	0.999793
16960567	GPR87	1.24572	0.12503	0.0788708	0.999793
16704660	MAPK8	0.773577	0.146119	0.0789185	0.999793
17092866	IFNA2	0.77536	0.144818	0.0789383	0.999793
16748196	LOC374443	0.74805	0.165237	0.0789545	0.999793
16843549	CCL15-CCL14	0.748887	0.164646	0.0790386	0.999793
16950541	LHFPL4	0.774467	0.145538	0.0790693	0.999793
16669850	ITGA10	0.788111	0.135608	0.0791037	0.999793
16876849	ASAP2	0.78049	0.14115	0.0791191	0.999793
17101126	SLC25A6	0.761031	0.155565	0.0791882	0.999793
17115881	SLC25A6	0.761031	0.155565	0.0791882	0.999793
16941114	DOCK3	0.774933	0.145259	0.0792011	0.999793
16657917	SLC35E2	0.791023	0.133552	0.0792023	0.999793
16945870	TF	0.646862	0.248214	0.0792547	0.999793
16680113	FAM132A	1.28163	0.141385	0.0792584	0.999793
17022887	HS3ST5	1.28681	0.143702	0.0792987	0.999793
16927245	LINC00896	1.25334	0.128738	0.0794227	0.999793
16658622	CA6	0.755463	0.15988	0.0794363	0.999793
16664335	DMBX1	1.26461	0.133882	0.0795134	0.999793
17003077	RNF44	1.27877	0.140238	0.0795246	0.999793
16689907	CNN3	1.3078	0.153049	0.0795431	0.999793
16702524	CAMK1D	1.25971	0.13169	0.0795663	0.999793
16775317	RNA5SP32	1.24628	0.125585	0.0795791	0.999793
16979108	MIR367	0.778452	0.142858	0.0795792	0.999793
16811994	PEAK1	0.751293	0.163132	0.0796133	0.999793
16662270	HMGB4	1.2243	0.11546	0.0796457	0.999793
17077073	ST18	1.306	0.152344	0.0797053	0.999793
17056740	ELMO1	0.745446	0.167656	0.079734	0.999793
17001374	HTR4	1.28468	0.142965	0.0797345	0.999793
16913241	CNBD2	1.26774	0.135415	0.0797914	0.999793
16854437	CDH2	1.33602	0.165392	0.0798517	0.999793
17111824	TEX11	1.24253	0.123995	0.0798943	0.999793
16685571	FHL3	1.24759	0.126316	0.0799032	0.999793
16862078	DLL3	1.23764	0.121763	0.0799436	0.999793
16669285	GDAP2	0.778574	0.143003	0.0800739	0.999793
16951140	MIR548I1	0.747424	0.166358	0.0801229	0.999793
16754134	LGR5	0.704806	0.199915	0.0801348	0.999793
16925341	RCAN1	0.752002	0.162903	0.0801852	0.999793
16987287	NR2F1	0.713754	0.192746	0.0801972	0.999793
16994563	RNA5SP178	0.755159	0.160524	0.0802159	0.999793
17092947	TUSC1	0.789892	0.134923	0.0804469	0.999793
17056152	HOXA7	1.25231	0.128722	0.0804843	0.999793
16701077	FH	0.781586	0.141	0.0805088	0.999793
17065513	CLDN23	1.27581	0.139374	0.0805177	0.999793
16724190	CRY2	1.22999	0.118453	0.0805403	0.999793
16665109	PCSK9	1.2641	0.134109	0.0805466	0.999793
17042946	EIF3B	1.25528	0.130128	0.0806	0.999793
16753158	AGAP2-AS1	1.23224	0.119524	0.0806053	0.999793
16823048	CASKIN1	1.28223	0.142382	0.0808072	0.999793
17065547	MIR4660	0.774244	0.146553	0.0808256	0.999793
17016496	HIST1H2AK	1.33081	0.163696	0.0808397	0.999793
16753162	TSPAN31	1.24681	0.126353	0.0808414	0.999793
16849635	CBX4	1.22973	0.118471	0.0808922	0.999793
16918679	EDEM2	0.748583	0.165897	0.0808974	0.999793
16699634	TLR5	0.781051	0.141577	0.0809088	0.999793
16928642	TTC28-AS1	0.773144	0.147419	0.0809328	0.999793
16943499	ZPLD1	0.780309	0.142153	0.0809753	0.999793
16869299	HOOK2	1.27876	0.140957	0.0810826	0.999793
16793999	PLEK2	1.21445	0.111378	0.0810841	0.999793
16834867	HIGD1B	0.738012	0.174164	0.0811052	0.999793
16967323	FTLP10	1.23014	0.118812	0.0812777	0.999793
16762759	TMTC1	1.29135	0.146695	0.0813398	0.999793
16991712	TTC1	1.27387	0.138878	0.0813445	0.999793
16797734	REREP3	0.813939	0.11812	0.0813523	0.999793
16943868	ABHD10	0.804641	0.124713	0.0813548	0.999793
16743222	CHORDC1	0.767869	0.151573	0.0813976	0.999793
16718241	CCDC147-AS1	1.26293	0.13401	0.0815208	0.999793
16728331	FADD	1.27964	0.141575	0.0815596	0.999793
16811930	TYRO3P	0.76942	0.150531	0.0816339	0.999793
16697580	ZBTB41	0.748892	0.16607	0.0816479	0.999793
17006197	TRIM40	1.27178	0.13808	0.0816591	0.999793
16813883	VIMP	0.768327	0.151376	0.081691	0.999793
16713603	OR13A1	1.24586	0.126272	0.0816994	0.999793
16965773	MIR4275	1.27606	0.140112	0.0818783	0.999793
17103353	RBM3	0.783773	0.140032	0.0818851	0.999793
16759592	PXMP2	1.27353	0.138978	0.081895	0.999793
17065632	MSRA	0.749811	0.165517	0.0819286	0.999793
16730306	SRSF8	0.783465	0.140329	0.0820385	0.999793
17049692	AP1S1	1.28223	0.142962	0.0820475	0.999793
16791044	EMC9	1.26201	0.133826	0.0820538	0.999793
16786304	PTGR2	1.29494	0.148657	0.0820977	0.999793
16887179	CERS6	1.26517	0.135282	0.0821023	0.999793
16828617	LOC100996425	1.3703	0.181223	0.0821515	0.999793
16720197	LRRC56	1.21119	0.110232	0.0821764	0.999793
17016451	HIST1H2BJ	1.26698	0.136178	0.0822634	0.999793
[truncated: 25,018 more rows]
