# Supplementary material for: CLCA2 expression is associated with survival among African American women with triple negative breast cancer
Source: PLoS One. 2020 Apr 16;15(4):e0231712. doi: 10.1371/journal.pone.0231712 (PMC7161959; doi:10.1371/journal.pone.0231712)
Supplement: S2 Table — (XLSX) [file pone.0231712.s002.xlsx]

## Sheet: Sheet1
Table S2. Associations between CLCA2 and SPIC expression and stage in TCGA
	CLCA2			SPIC
	beta	95% CI	p-value	beta	95% CI	p-value
Stage I	ref			ref
Stage II	0.18	-0.50, 0.86	0.62	0.02	-0.31, 0.35	0.9
Stage III+	0.33	-0.49, 1.15	0.44	0.14	-0.26, 0.54	0.48
